# Supplementary material for: Advances and challenges in cell–cell communication inference: a comprehensive review of tools, resources, and future directions
Source: Brief Bioinform. 2025 Jun 19;26(3):bbaf280. doi: 10.1093/bib/bbaf280 (PMC12204611; doi:10.1093/bib/bbaf280)
Supplement: Supplementary_Data_1_bbaf280 [file supplementary_data_1_bbaf280.xlsx]

## Sheet: DBs
DB of interactions	DB synonims	DB Reference	DB Reference URL	DB Sources	Species	N of interactions Human	N of interactions Mouse	N of interactions Other	Intercellular interactions	Intracellular interactions	Type of Intracellular interactions	Use of protein complexes	DB scope	DB availability and usability	DB URL	First Publication Date	DB Last update	Manual curation	CCC Tool using the DB	CCC Tool using the DB - Reference	CCC tool using the DB - URL
CellPhoneDB	Vento-Tormo2018; Efremova2020	[v1] Nature, 2018 [v2] Nat. Protoc, 2020 [v3] Nat. Genetics, 2021 [v4] Nature, 2022 [v5] arxiv, 2023	[v1] https://www.nature.com/articles/s41586-018-0698-6 [v2] https://www.nature.com/articles/s41596-020-0292-x [v3] https://www.nature.com/articles/s41588-021-00972-2 [v4] https://www.nature.com/articles/s41586-022-04918-4 [v5] https://arxiv.org/abs/2311.04567	Uniprot;RCSB protein bank data;Reactome;HMPR;Literature	Human	2912	-	-	Yes	Yes	CellSign: contains Receptor-to-TF, estricted to TF with high specificity for an upstream receptor. Total of 211 highly-specific direct receptor-to-TF relationships.	Yes	Generalist	Yes;Yes;Yes	https://www.cellphonedb.org/	2018-11-14	2023-02-09	Yes	CellPhoneDB (v5);Domino,scSeqComm;CommPath;LIANA+	[v5] arxiv, 2023 Nature Biomedical Engineering, 2021 Bioinformatics, 2022 Comput Struct Biotechnol J, 2022 Nature Cell Biology, 2024	https://arxiv.org/abs/2311.04567 https://www.nature.com/articles/s41551-021-00770-5 https://academic.oup.com/bioinformatics/article/38/7/1920/6511439 https://www.sciencedirect.com/science/article/pii/S2001037022004755?via%3Dihub https://www.nature.com/articles/s41556-024-01469-w
Ramilowski2015	FANTOM5	Nature communications, 2015	https://www.nature.com/articles/ncomms8866	DLRP;GtoPdb;HPMR;STRING;HPRD;Literature	Human	2422	-	-	Yes	No	-	No	Generalist	Yes;Yes;Yes	https://static-content.springer.com/esm/art%3A10.1038%2Fncomms8866/MediaObjects/41467_2015_BFncomms8866_MOESM611_ESM.xlsx	2015-07-22	-	Yes	CellTalker;Connectome;RNA-Magnet;scSeqComm;Giotto;TraSig;CommPath;REMI	Immunity, 2020 Scientific Reports, 2022 Nature Cell Biology, 2019 Bioinformatics, 2022 BMC bioinformatics, 2021 Genome Biology, 2022 Comput Struct Biotechnol J, 2022 Science Advances, 2022	https://www.sciencedirect.com/science/article/pii/S1074761319304959 https://www.nature.com/articles/s41598-022-07959-x https://www.nature.com/articles/s41556-019-0439-6 https://academic.oup.com/bioinformatics/article/38/7/1920/6511439 https://doi.org/10.1186/s13059-021-02286-2 https://genomebiology.biomedcentral.com/articles/10.1186/s13059-022-02629-7 https://www.sciencedirect.com/science/article…
CellTalkDB	-	Briefings in Bioinformatics, 2020	https://academic.oup.com/bib/article-abstract/22/4/bbaa269/5955941	STRING;Literature	Human;Mouse	3398	2033	-	Yes	No	-	No	Generalist	Yes;Yes;Yes	http://tcm.zju.edu.cn/celltalkdb/download.php	2021-07-04	2020-08-31	Yes	CellCallEXT;CellAgentChat;LIANA+	Cancers, 2022 bioRxiv, 2024 Nature Cell Biology, 2024	https://www.mdpi.com/2072-6694/14/19/4957 https://www.biorxiv.org/content/10.1101/2023.08.23.554489v2 https://www.nature.com/articles/s41556-024-01469-w
ConnectomeDB2020	-	Nature Communications, 2020	https://www.nature.com/articles/s41467-020-18873-z	Ramilowski2015;CellPhoneDB[v2];Literature;STRING;Baccin2020;LRdb;ICELLNET	Human	2293	-	-	Yes	No	-	No	Generalist tool for analyzing cell-to-cell communication networks in multicellular organisms	Yes;Yes;Yes	https://github.com/forrest-lab/NATMI/blob/master/lrdbs/lrc2p.csv	2020-10-06	-	Yes	NATMI;scSeqComm;stLearn;LIANA+	Nature Communications, 2020 Bioinformatics, 2022 Nature communications, 2023 Nature Cell Biology, 2024	https://www.nature.com/articles/s41467-020-18873-z https://academic.oup.com/bioinformatics/article/38/7/1920/6511439 https://www.nature.com/articles/s41467-023-43120-6 https://www.nature.com/articles/s41556-024-01469-w
ICELLNET	[v1] Noel2021	Nature Communications, 2021 Bioinformatics, 2024	[v1] https://www.nature.com/articles/s41467-021-21244-x [v2] https://academic.oup.com/bioinformatics/article/40/3/btae089/7630161	CellPhoneDB[v2];ConnectomeDB2020;Reactome;STRING;Ingenuity;BioGRID;Literature	Human	1669	-	-	Yes	No	-	Yes	Generalist but with great effort in manual curation of inflammatory and immune processes: cytokine, Growth factor, Chmokines, immune checkpoints, notch signaling, antigen binding	Yes;Yes;Yes	https://github.com/soumelis-lab/ICELLNET/blob/master/data/ICELLNETdb.tsv	2021-02-17	2023-11-08	Yes	ICELLNET;scSeqComm;LIANA+	Nature Communications, 2021 Bioinformatics, 2022 Nature Cell Biology, 2024	https://www.nature.com/articles/s41467-021-21244-x https://academic.oup.com/bioinformatics/article/38/7/1920/6511439 https://www.nature.com/articles/s41556-024-01469-w
GtoPdb	IUPHAR	Bioinformatics, 2022	https://academic.oup.com/nar/article/50/D1/D1282/6414576	IUPHAR-DB[v1];BPS	Human;Mouse;CoV_human;Other	2670	280	Rat:726;SARS-CoV: 1;SARS-CoV2: 7	Yes	No	-	No	Its main aim is to provide a searchable database with quantitative information on drug targets and the prescription medicines and experimental drugs that act on them. (from the website)	Yes;Yes;Yes	https://www.guidetopharmacology.org/DATA/interactions.csv	2021-10-30	2024-06-26	Yes	scConnect;LIANA+	Bioinformatics, 2022 Nature Cell Biology, 2024	https://academic.oup.com/bioinformatics/article/37/20/3501/6273571 https://www.nature.com/articles/s41556-024-01469-w
Cellinker-DB	-	Bioinformatics, 2021	https://academic.oup.com/bioinformatics/article/37/14/2025/6104823	Literature;DLRP;HPMR;GtoPdb;CellPhoneDB[v1]	Human;Mouse;CoV_human	3744	3241	SARS-CoV2:16	Yes	No	-	Yes	Generalist	Yes;Yes;Yes	http://www.rna-society.org/cellinker/Download.html	2021-07-14	-	Yes	Cellinker;CellCallEXT;LIANA+	Bioinformatics, 2021 Cancers, 2022 Nature Cell Biology, 2024	https://academic.oup.com/bioinformatics/article/37/14/2025/6104823 https://www.mdpi.com/2072-6694/14/19/4957 https://www.nature.com/articles/s41556-024-01469-w
CellChatDB		[v1] Nature Communications, 2021 [v2] Nature Protocols, 2024	[v1] https://www.nature.com/articles/s41467-021-21246-9 [v2] https://www.nature.com/articles/s41596-024-01045-4	KEGG;Literature;CellPhoneDB;NeuronChatDB	Human;Mouse;Zebrafish	3233	3379	Zebrafish:2774	Yes	No	-	Yes	Generalist;neuron-neuron communication	Yes;Yes;No	https://github.com/jinworks/CellChat/tree/main/data	2021-02-17	2024-06-10	Yes	CellChat (v2);Tensor-cell2cell;scSeqComm;HoloNet;CellCallEXT;SpatialDM;LIANA+	Nature Protocols, 2024 Nature Communications, 2022 Bioinformatics, 2022 Briefings In Bioinformatics, 2023 Cancers, 2022 Nature Communications, 2023 Nature Cell Biology, 2024	https://www.nature.com/articles/s41596-024-01045-4 https://www.nature.com/articles/s41467-022-31369-2 https://academic.oup.com/bioinformatics/article/38/7/1920/6511439 https://academic.oup.com/bib/article/24/6/bbad359/7306826 https://www.mdpi.com/2072-6694/14/19/4957 https://www.nature.com/articles/s41467-023-39608-w https://www.nature.com/articles/s41556-024-01469-w
LRdb	SingleCellSignalR-DB; Cabello-Aguilar2020	Nucleic Acids Research, 2020	https://academic.oup.com/nar/article/48/10/e55/5810485	Ramilowski2015;HPRD;GtoPdb;UniProt;GO;Reactome	Human	3251	-	-	Yes	Yes	Downstream signal between receptor and gene	No	Generalist	Yes;Yes;No	https://github.com/SCA-IRCM/SingleCellSignalR/blob/master/data/LRdb.rda	2020-03-20	-	Yes	SingleCellSignalR;scSeqComm;LIANA+	Nucleic Acids Research, 2020 Bioinformatics, 2022 Nature Cell Biology, 2024	https://doi.org/10.1093/nar/gkaa183 https://academic.oup.com/bioinformatics/article/38/7/1920/6511439 https://www.nature.com/articles/s41556-024-01469-w
Jinyu2020	scMLnet-DB	Briefings in Bioinformatics, 2021	https://academic.oup.com/bib/article/22/2/988/6042243?login=true	DLRP;GtoPdb;HPMR;STRING;HPRD;TRED;KEGG;GeneCards;TRANSFAC;Literature	Human	2557	-	-	Yes	Yes	receptor-TF pathway;TF-target gene interactions	No	Generalist	Yes;Yes;Yes	https://github.com/SunXQlab/scMLnet/tree/master/database	2020-12-21	-	Yes	scMLnet	Briefings in Bioinformatics, 2021	https://academic.oup.com/bib/article/22/2/988/6042243?login=true
Omnipath	-	[1] Nature Methods, 2016 [2] Bioinformatics, 2020 [3] Molecular Systems Biology, 2021	[1] https://www.nature.com/articles/nmeth.4077 [2] https://academic.oup.com/bioinformatics/article/36/8/2632/5689817?login=true [3] https://www.embopress.org/doi/full/10.15252/msb.20209923	3DComplex;ABS – Annotated Regulatory Binding Sites;ACSN – Atlas of Cancer Signalling Networks;Adhesome;Adrecs;Almen2009;AlzPathway;ARACNe-GTEx;ARN – Autophagy Regulatory Network;Ataxia;Awan 2007;Baccin 2019;BEL-Large-Corpus;BioCarta;BioGRID – Biological General Repository for Interaction Datasets;Ma'ayan 2005 – Human Hippocampal CA1 Region Neurons Signaling Network;CancerCellMap;CancerDrugsDB – C…	Human;Mouse;Rat	14348	14348	-	Yes	Yes	Pathway activity;TF activity;Trascriptional and post-trascriptional regulation	Yes	Generalist	Yes;No;No	Available in the R package	2016-11-29	2023-05-24	Yes	Squidpy;GraphComm;MultiNicheNet	Nature Methods, 2022 bioRxiv, 2023 bioRxiv, 2023	https://doi.org/10.1038/s41592-021-01358-2 https://www.biorxiv.org/content/10.1101/2023.04.26.538432v3.full https://doi.org/10.1101/2023.06.13.544751
iTALK-DB	-	BioRxiv, 2019	https://www.biorxiv.org/content/10.1101/507871v1.full	HPMR;GtoPdb;DLRP;Ramilowski2015;Literature	Human	2648	-	-	Yes	No	-	No	Generalist	Yes;Yes;No	https://github.com/Coolgenome/iTALK/blob/master/data/LR_database.rda	2019-01-04	2019-08-02	Yes	iTALK;scSeqComm;LIANA+	BioRxiv, 2019 Bioinformatics, 2022 Nature Cell Biology, 2024	https://www.biorxiv.org/content/10.1101/507871v1.full https://academic.oup.com/bioinformatics/article/38/7/1920/6511439 https://www.nature.com/articles/s41556-024-01469-w
CellCall-DB	Zhang2021	Nucleic Acids Res, 2021	https://academic.oup.com/nar/article/49/15/8520/6332819	Cellinker-DB;CellTalkDB;CellChatDB;STRING;ConnectomeDB2020;TRANSFAC;JASPAR;RegNetwork;PathwayCommons;TRRUST;Ontogenet;ReMap;EVEX;HTRIDB;CHEA;ENCODE;MOTIFMAP	Human;Mouse	19144	12069	-	Yes	Yes	Receptor-TF	Yes	Generalist	Yes;Yes;Yes	https://github.com/ShellyCoder/cellcall/blob/master/inst/extdata/new_ligand_receptor_TFs.txt	2021-07-31	2021-02-03	Yes	LIANA+;CellCall	Nature Cell Biology, 2024 Nucleic Acids Res, 2021	https://www.nature.com/articles/s41556-024-01469-w https://academic.oup.com/nar/article/49/15/8520/6332819
LIANA Consensus	-	Nat Commun, 2022	https://www.nature.com/articles/s41467-022-30755-0	Cellinker-DB;CellTalkDB;ConnectomeDB2020;iTALK-DB;Ramilowski2015;Kirouac2010;Baccin2020;CellPhoneDB;CellChatDB;EMBRACE;CellCall-DB;ICELLNET;GtoPdb;HPMR;OmniPath;KEGG;Reactome	Human	35447	-	-	Yes	Yes	-	Yes	Generalist	Yes;Yes;Yes	https://raw.githubusercontent.com/saezlab/liana-py/main/liana/resource/omni_resource.csv	2022-06-09	-	Yes	scSeqComm;scriabin;LIANA+	Bioinformatics, 2022 Nature biotechnlogy, 2024 Nature Cell Biology, 2024	https://academic.oup.com/bioinformatics/article/38/7/1920/6511439 https://www.nature.com/articles/s41587-023-01782-z https://www.nature.com/articles/s41556-024-01469-w
LRBase	-	BMC bioinformatics, 2023	https://bmcbioinformatics.biomedcentral.com/articles/10.1186/s12859-023-05490-y	DLRP;GtoPdb;HPMR;CellPhoneDB;LRdb;Ramilowski2015;STRING;NCBI;ENSEMBL;SwissProt;UniProt	134 different organisms (including Human, Mouse, Rat, Chicken, Zebrafish)	32588	13013	C.elegance: 329;Zebrafish: 4740	Yes	No	-	No	Generalist	Yes;No;No	Available in the AnnotationHub R package	2023-11-07	-	Yes	scTensor	BMC Bioinformatics, 2023	https://bmcbioinformatics.biomedcentral.com/articles/10.1186/s12859-023-05490-y
NicheNet-DB	Browaeys2019	Nature Method, 2019	https://www.nature.com/articles/s41592-019-0667-5	KEGG;Ramilowski2015;GtoPdb;Omnipath;PathwayCommons;InWeb_InBioMap;ConsensusPathDB;EVEX;KEA;PhosphoSite;DEPOD;Harmonizome;RegNetwork;TRRUST;HTRIDB;ReMap;Ontogenet;CHEA;ENCODE;JASPAR;TRANSFAC;MOTIFMAP;GEO;MSigDB;Literature	Human;Mouse	12659	12659	-	Yes	Yes	TF-target genes	No	Generalist	Yes;Yes;No	https://github.com/saeyslab/nichenetr/blob/master/data/lr_network.rda	2019-12-09	-	Yes	scSeqComm;NicheNet;MultiNicheNet	Bioinformatics, 2022 Nature Methods, 2019 bioRxiv, 2023	https://academic.oup.com/bioinformatics/article/38/7/1920/6511439 https://www.nature.com/articles/s41592-019-0667-5 https://doi.org/10.1101/2023.06.13.544751
Qiao2014	-	Mol Syst Biol 2014	https://www.embopress.org/doi/full/10.15252/msb.20145141	BioMart;iRefWeb;Literature	Human	933	-	-	Yes	Yes	Protein-protein interaction network (signaling pathway)	No	Hematopoietic stem cells	Yes;Yes;Yes	https://www.embopress.org/doi/suppl/10.15252/msb.20145141/suppl_file/msb145141-sup-0011-tables2.xlsx	2014-07-15	-	Yes	scSeqComm	Bioinformatics, 2022	https://academic.oup.com/bioinformatics/article/38/7/1920/6511439
DLRP	-	Nature genetics, 2001	https://www.nature.com/articles/ng755	Literature	Human	451	-	-	Yes	No	-	No	Generalist,autocrine signaling	Yes;No;No	https://dip.doe-mbi.ucla.edu/dip/Main.cgi	2001-10-29	-	Yes	No specific name	-	-
CCIDB	-	Database, 2023	https://academic.oup.com/database/article/doi/10.1093/database/baad057/7241442	Literature	Human;Mouse;Chicken	423	395	Chicken:2	Yes	No	-	No	Generalist	Yes;Yes;Yes	https://ccidb.sysmed.kr/download	2023-08-11	-	Yes	No specific name	-	-
LRIDB	Yang2023	Bioinformatics, 2023	https://academic.oup.com/bioinformatics/article/39/10/btad596/7281356	Baccin2020;CellChatDB;CellCall-DB;CellPhoneDB;LRdb;ConnectomeDB2020;CellTalkDB;iTALK-DB;Literature	Human;Mouse	5127	4623	-	Yes	No	-	Yes	Generalist	Yes;Yes;Yes	https://oup.silverchair-cdn.com/oup/backfile/Content_public/Journal/bioinformatics/39/10/10.1093_bioinformatics_btad596/1/btad596_supplementary_data.zip?Expires=1723493578&Signature=4LWRg2qUpXvfNTypW9htCbCFqwXVImKSnB7~VEyDPsBArKH~VDTH4~aWBAQ11UXoqip1mITlk1dgk0aosJR90tIFbR0U78L14m63y-7DYJGPLYDS3AgmDf5MlfxGabhH1xAZp8enYL78b6Y~6FjSW-4TvwCVI6BfUBI3HN8Lg4N1e~0-6~91napMk~Z3SG3kabi-Y7PVlvDFB6yr0MKphh~H~…	2023-09-23	-	Yes	DeepCCI	Bioinformatics, 2023	https://academic.oup.com/bioinformatics/article/39/10/btad596/7281356
scDiffCom-DB	Lagger2023	Nature aging, 2023	https://www.nature.com/articles/s43587-023-00514-x	CellChatDB;CellPhoneDB;CellTalkDB;ConnectomeDB2020;ICELLNET;NicheNet-DB;LRdb	Human;Mouse	4785	4582	-	Yes	No	-	Yes	Generalist	Yes;Yes;Yes	https://static-content.springer.com/esm/art%3A10.1038%2Fs43587-023-00514-x/MediaObjects/43587_2023_514_MOESM3_ESM.xlsx	2023-11-02	-	Yes	scDiffCom;scSeqComm	Nature aging, 2023 Bioinformatics, 2022	https://www.nature.com/articles/s43587-023-00514-x https://academic.oup.com/bioinformatics/article/38/7/1920/6511439
CytoTalk-DB	Hu2021	Sciece Advances, 2021	https://www.science.org/doi/10.1126/sciadv.abf1356	Ramilowski2015;Literature	Human	1942	-	-	Yes	No	-	No	Generalist	Yes;Yes;Yes	https://www.science.org/doi/10.1126/sciadv.abf1356#:~:text=(abf1356_table_s2.xlsx)-,DOWNLOAD,-23.55%20KB	2021-04-14	-	Yes	CytoTalk;scSeqComm	Science Advances, 2021 Bioinformatics, 2022	https://www.science.org/doi/10.1126/sciadv.abf1356 https://academic.oup.com/bioinformatics/article/38/7/1920/6511439
stMLnet-DB	Cheng2023	bioRxiv, 2023	https://www.biorxiv.org/content/10.1101/2022.06.27.497696v2	CellChatDB[v1];ConnectomeDB2020;NicheNet-DB;iTALK-DB;graphite;TRRUST;RegNetwork;HTRIDB;GTRD	Human	3659	-	-	Yes	Yes	receptor-TF;TF-target genes	Yes	Generalist	Yes;Yes;No	https://github.com/SunXQlab/stMLnet/blob/main/data/ex_databases.rda	2023-05-25	2023-06-11	Yes	stMLnet	bioRxiv, 2023	https://www.biorxiv.org/content/10.1101/2022.06.27.497696v2
LRT-KB	spaTalk-DB;Shao2022	Nature Communication, 2022	https://www.nature.com/articles/s41467-022-32111-8	CellTalkDB;AnimalTFDB;KEGG;Reactome	Human;Mouse	3398	2029	-	Yes	Yes	receptor-TF	No	Generalist	Yes;Yes;No	https://github.com/ZJUFanLab/SpaTalk/tree/main/data	2022-07-30	2022-05-26	Yes	spaTalk;scSeqComm	Nature Communication, 2022 Bioinformatics, 2022	https://www.nature.com/articles/s41467-022-32111-8 https://academic.oup.com/bioinformatics/article/38/7/1920/6511439
exFINDER-DB	-	NAR, 2023	https://academic.oup.com/nar/article/51/10/e58/7110758	NicheNet-DB;CellChatDB[v1];GtoPdb;Literature	Human;Mouse;Zebrafish	6869	6426	Zebrafish:4666	Yes	Yes	LR;R-TF;TF-target	No	Generalist	Yes;Yes;No	https://github.com/ChanghanGitHub/exFINDER/tree/master/data	2023-04-07	2023-12-21	Yes	exFINDER	NAR, 2023	https://academic.oup.com/nar/article/51/10/e58/7110758
Zhang2019	-	Cell Reports, 2019	https://www.cell.com/cell/fulltext/S0092-8674(19)31119-5	Chen2013;Ramilowski2015;CellPhoneDB[v1]	Human	168	-	-	Yes	No	-	No	Tumor microenviroment	Yes;Yes;Yes	https://www.cell.com/cms/10.1016/j.cell.2019.10.003/attachment/8929adf3-62e7-4ea5-889a-5b7d33676cd7/mmc4.xlsx	2019-10-31	-	Yes	scSeqComm	Bioinformatics, 2022	https://academic.oup.com/bioinformatics/article/38/7/1920/6511439

## Sheet: Taxonomy
DB of interactions	DB synonims	DB Reference	DB Reference URL	DB Sources	Species	N of interactions Human	N of interactions Mouse	N of interactions Other	Intercellular interactions	Intracellular interactions	Type of Intracellular interactions	Use of protein complexes	DB scope	DB availability and usability	DB URL	First Publication Date	DB Last update	Manual curation	CCC Tool using the DB	CCC Tool using the DB - Reference	CCC tool using the DB - URL
DB name	DB name synonyms	Journal, year	URL Journal	Existing resources used to build the CCC resource	Species included in the CCC resources (Human is always included). In case of multiple species, they are separated by a semicolon.	Number of annotated interactions for Human.	Number of annotated interactions for Mouse.	Number of annotated interactions for other species. The name of the species, followed by the number of interactions, is reported.	Presence of annotated intercellular interactions (yes/no)	Presence of annotated intracellular interactions (yes/no)	free text description of the type of intracellular interactions	Presence of protein complexes (e.g. multi-subunit complexes) (yes/no)	Whether the DB is generalist or dedicated to a specific biological context	1) Whether the DB is available [Yes] or not. 2) Whether the DB is downloadable for url [Yes] or is built-in in the software package. 3) Whether the DB is released and usable as file (e.g. txt, csv) [Yes] or accessible only through some functions/APIs	URL to access the DB	Date of the first publication/release of the DB (date format [YYYY/MM/DD])	Date of the last update of the DB (date format [YYYY/MM/DD])	Whether the entries in the DB are manually curated [Yes] or not (e.g. result of data mining) [No]	List of names of CCC tools that include the DB as one of their built-in DBs	Journal, year	URL Journal
