# Supplementary material for: Advances and challenges in cell–cell communication inference: a comprehensive review of tools, resources, and future directions
Source: Brief Bioinform. 2025 Jun 19;26(3):bbaf280. doi: 10.1093/bib/bbaf280 (PMC12204611; doi:10.1093/bib/bbaf280)
Supplement: Supplementary_Data_2_bbaf280 [file supplementary_data_2_bbaf280.xlsx]

## Sheet: CCC_tools
Tool	Journal, year	Year	Reference	LR DB - Source	LR DB - Built-in DB	LR DB - User-specified DB	LR DB - Resource	INPUT - Type of data	INPUT - Additional mandatory input	INPUT - Additional optional input	INTER - Scoring scheme	INTER - Multisubunit	INTER - Scoring scheme (details)	INTER - Score meaning	INTER - Score meaning (details)	INTER - Score value / range	INTER - Score value / range (details)	INTRA - Intracellular	INTRA - Prior knowledge	INTRA - Scoring scheme	INTRA - Scoring scheme (details)	INTRA - Score/output meaning	INTRA - Output score	DIFF - Differential analysis	DIFF - Capture intra-variability	DIFF - Number of conditions	DIFF - Scoring scheme	DIFF - Scoring scheme (details)	DIFF - Score/output meaning	OTHER - Time-series	OTHER - Output	OTHER - Output (details)	OTHER - Visualization	ASSESSMENT - Comparison with other tools	ASSESSMENT - Validation	ASSESSMENT - Validation Data	ASSESSMENT - Case Study	ASSESSMENT - Case Study (details)	ASSESSMENT - Computational performance	SOFTWARE - Programming language	SOFTWARE - Parallelism	SOFTWARE - Quality features	SOFTWARE - Release format	SOFTWARE - Code/Software URL
CellPhoneDB (v4.1)	[v1] Nature, 2018 [v2] Nat. Protoc, 2020 [v3] Nat. Genetics, 2021 [v4] Nature, 2022 [v5] Nat. Protoc, 2025	2018	[v1] https://www.nature.com/articles/s41586-018-0698-6 [v2] https://www.nature.com/articles/s41596-020-0292-x [v3] https://www.nature.com/articles/s41588-021-00972-2 [v4] https://www.nature.com/articles/s41586-022-04918-4 [v5] https://www.nature.com/articles/s41596-024-01137-1	built-in; user-specified	CellPhoneDB	any	built-in database (CellPhoneDB) or user-specified	scRNAseq		DEGsList; SI	Statistics-based, Expression-based	Yes [expression of the gene with the minimum expression]	product of LR expression compared with a null hypothesis (i.e. product of LR expression by randombly permuting cluster labels)	Specificity	specificity	Continuous	Default: continuous in [0,1] (i.e. it is a p-value); Optional and alternative to the default, it works only with DEG list as input): binary score LR relevant (1) or not (0). set to 1 iff L or R is in the input DEG list and both L and R are expressed.	Yes	Yes	Statistics-based	Link R to TF based on manually curation and rank TF based on differential expression analysis and differential activity (Viper for TF activity)	Rank TFs associated to R having specific expression and activity in the cell type	No	Yes	No	2	Statistics-based, Expression-based	The binary scoring scheme checks only if both the L and the R are expressed in the cell type of interest, and if the L or the R are in the input list of DEG, so it is performing any true analysis on the scRNA-seq data.	LR pair that are DE and expressed	No	Scores	CCI specificity (p-value; default) or CCI relevance (binary score; alternative to default)			Literature agreement; Direct validation		Human Embryogenesis; Human Physiological Processes; Mouse Embryogenesis	[v1/v2] Human-maternalfetal interface; [v3] Human-endometrium; [v2] Human-gonadal development; Mouse-gonadal development	Yes	Python	Yes	tutorial; codeDocumentation; installationInstruction; testDataset	PythonPackageLibrary	https://github.com/ventolab/CellphoneDB
CellTalker	Immunity, 2020	2020	https://www.sciencedirect.com/science/article/pii/S1074761319304959	built-in; user-specified	Ramilowski2015	any	Ramilowski 2015 (default) or user-specified	scRNAseq			Statistics-based, Expression-based	No	LR pair is ongoing if L and R are expressed > %	Intensity	ongoing or no (presence of absense of interaction)	Binary	Binary	No						Yes	No	2	Expression-based	intersection of L-R pairs expressed in the two conditions	LR pair that are uniquely present in one condition	No	LRsList	LR interactions	CircosPlot; ViolinBoxPlot		Literature agreement; Direct validation		Human Cancer	Human-head and neck squamous cell carcinoma	No	R	No	tutorial; codeDocumentation; installationInstruction; testDataset	RPackage	https://github.com/arc85/celltalker
Connectome	Scientific Reports, 2022	2022	https://www.nature.com/articles/s41598-022-07959-x	built-in; user-specified	Ramilowski2015	any	Built-in database (FANTOM5), or any user-specified	scRNAseq			Expression-based	No	weight_norm = L*R (product of expression); weight_scaled = mean z-scores of L and R; suggest to filter for L and R specificity/significance (L and R that are expressed >% and L and R have low pvalue from Wilcoxon Rank Sum test) before computing the above scores	Specificity, Intensity	intesity and specificity of communication	Continuous	Continuous	No						Yes	No	2	Statistics-based	L and R are DE between conditions; magnitude of difference (i.e. what the authors defined as "perturbation score") is the product of abs logFC of R and L	LR pair that are DE; LR ranking by logFC	No	Scores	CCI intensity (2 weight) and specificity (pvalue)	Heatmap; CircosPlot; NetworkPlot		Literature agreement		Human Physiological Processes; Mouse Physiological Processes	Human-pancreas; Human-IFN Stimulated PBMC; Mouse-wound-healing	Yes	R	No	tutorial; documentation; codeDocumentation; installationInstruction; testDataset	RPackage	https://github.com/msraredon/Connectome
NATMI	Nature Communications, 2020	2020	https://www.nature.com/articles/s41467-020-18873-z	built-in; user-specified	ConnectomeDB2020	any	built-in database (ConnectomeDB2020) and user-specified	scRNAseq; bulk			Expression-based	No	LRscore: L*R (product of mean expression) LRspecificity: Lspecificity * Rspecificity (specificity = mean(L, cluster_L)/ sum(mean(L,clusters)))	Specificity, Intensity	intensity and specificy of communication	Continuous	LRscore: continuous without range; LRspecificity: Continuous [0,1]	No						Yes	No	2	Network-based	Difference/logFC in the number of inferred LR pairs	Difference in the cardinality of interactions	No	Scores	CCI intensity, specificity	Heatmap; NetworkPlot; CircosPlot	CellPhoneDB	Literature agreement		Mouse Physiological Processes	Mouse-Heart; Mouse-atlas; Mouse-mammry gland	Yes	Python	Yes	tutorial; documentation; codeDocumentation; installationInstruction; testDataset; container	PythonPackageCmdLine	https://github.com/forrest-lab/NATMI/
ICELLNET	[v1] Nature Communications, 2021 [v2] Bioinformatics, 2024	2021	[v1] https://www.nature.com/articles/s41467-021-21244-x [v2] https://doi.org/10.1093/bioinformatics/btae089	built-in	ICELLNET	none	built-in database (ICELLNET) + CellPhoneDB	scRNAseq; bulk; microarray			Expression-based	Yes [geometric average]	LRscore: L*R (product of mean expression); pval from Wilcoxon (n values of LR score considering replicates of cluster_R)	Specificity, Intensity	intensity and (pairwise) specificy of communication	Continuous	Continuous	No						Yes	No	2	Statistics-based	Wilcoxon considering each replicate of cluster_L separately in the 2 conditions	Statistics significance of changes in score distribution	No	Scores	CCI intensity, specificity	NetworkPlot; BarPlot; DotPlot; Heatmap		Literature agreement; Direct validation; Robustness; Indirect validation	receptor-blocking antibodies	Human Cancer; Human Other Diseases	Human-breast cancer; Human-lupus nephritis;	No	R	No	tutorial; documentation; codeDocumentation; installationInstruction; testDataset	RPackage	https://github.com/soumelis-lab/ICELLNET
scConnect	Bioinformatics, 2022	2022	https://academic.oup.com/bioinformatics/article/37/20/3501/6273571	built-in	GtoPdb	none	built-in database (taken from Guide to Pharmacology (GTF))	scRNAseq			Statistics-based, Expression-based	Yes [Similar to CellChatDB, it considers other genes that are necessary, or supporting, or agonist during the computation of the L and R scores. They are not part of the multi-subunit, but still there is a list of genes (having different roles) associated to each L and R]	For each ligand/receptor it calculates: L/R score = geom_mean(t,r,s) - e : t = max transporte genes; r = max reuptake gene; s = geom_mean (synthesis enzymes); e = max "antagonist" gene. If no such genes exist, the score il the averege expression of the L/R. z-score and p-value of L/R scores after random permutation of cell labels. For each LR pair it calculates: LR score = geom_mean (L score, R s…	Specificity, Intensity	specificity, intensity and specificity&intensity	Continuous	Continuous	No						No						No	Scores	LR score LR specificity LR importance	WebApp; DotPlot; Heatmap	CellPhoneDB	Literature agreement; Robustness		Human Cancer; Mouse Brain	Mouse-brain; Human-melanoma	No	Python	No	tutorial; documentation; codeDocumentation; installationInstruction; testDataset	PythonPackageLibrary	https://github.com/JonETJakobsson/scConnect
Cellinker	Bioinformatics, 2021	2021	https://academic.oup.com/bioinformatics/article/37/14/2025/6104823	built-in	Cellinker-DB	none	built-in database (Cellinker itself)	scRNAseq			Statistics-based, Expression-based	Yes [geometric mean]	First, count data are trasformed using the term frequency-inverse document frequency (TF-IDF) transformation. LR score is computed as the L2 norm of L score and R score. LR pvalue is estimated by permutation test (random permutation of cell labels)	Specificity, Intensity	specificity and intensity	Continuous	Continuous	No						No						No	Scores	LR score LR pvalue	WebApp						No	HTML; PHP	No	tutorial; documentation; testDataset	webServer; webAPI	https://www.rna-society.org/cellinker/
CellChat	[v1] Nature Communications, 2021 [v1.2: more on multicondition] Cell Reports, 2022 [v2] Nature Protocols,2024	2021	[v1] https://www.nature.com/articles/s41467-021-21246-9 [v1.2: more on multicondition] https://doi.org/10.1016/j.celrep.2022.111155 [v2] https://www.nature.com/articles/s41596-024-01045-4	built-in; user-specified; built-in + user-specified	CellChatDB	any	built-in database (CellChatDB) and/or user-specified	scRNAseq; STall			Statistics-based, Expression-based	Yes [geometric mean]. It consider also cofactors (i.e. agonist, antagonist, co-stimulatory and co-inhibitory genes).	Data are normalized by total cell expression and multiplied by 10000, and the transformed with log1p. First, identify DE L and R. Second, compute average expression of such L and R using robust mean (0.5*Q2 + 0.25*Q1 + 0.25*Q3, Qi are the i-th quartile). Third, LR interaction probability is computed using the law of mass action, considering also cofactors and cluster cardinality. Last, a pvalue i…	Specificity	specificity	Continuous	Continuous	No						Yes	No	2	Statistics-based, Machine Learning-based	Compare the number of interactions or sum of interaction strength (Difference/ratio) . Perform joint manifold learning of 2 networks (using SNN and UMAP) based on their functional/strcuture similarity. Identify DE ligands and receptors. Compute the LR enrichment score: |logFC(L)| * |logFC(R)| * |%cell(B,L) - %cell(A,L)| * |%cell(B,R) - %cell(A,R)| , where %cell(X,G) is the percentage of cells exp…	Difference in the cardinality of interactions; LR pairs that are DE; LR ranking by logFC;	Yes	Scores	LR score LR pvalue	NetworkPlot; CircosPlot; Heatmap; DotPlot; SankeyPlot; SpatialPlot; WebApp	SingleCellSignalR; iTALK; CellPhoneDB	Literature agreement; Direct validation; Robustness		Human Other Diseases; Human Physiological Processes; Mouse Brain; Mouse Embryogenesis	[v1] Mouse-skin embryonic development; Human-disease skin; [v2] Human-intestine; Mouse-brain	Yes	R; C++	Yes	tutorial; documentation; codeDocumentation; installationInstruction; testDataset	RPackage	https://github.com/jinworks/CellChat
scDiffCom	Nature aging, 2023	2023	https://www.nature.com/articles/s43587-023-00514-x	built-in	scDiffCom-DB	none	built-in database	scRNAseq			Statistics-based, Expression-based	Yes [minimum]	Score: geometric mean between the averaged expression of the ligand gene in the emitter cells and the averaged expression of the receptor gene in the receiver cells. If complexes, minimum value from the set of average expressions of those ligand genes (or receptor genes) is taken. CCI has to be 1) not lowly expressed: (at least 5 cells expressing L or R) && (at least 0.1 % of cells expressing L o…	Specificity, Intensity	intensity and specificy	Continuous	Continuous	No						Yes	No	2	Statistics-based	Perform permutation test to assess if the score of each CCI significantly changes between the two conditions of interest. This consists of randomly exchanging the condition label of each cell to see whether the test statistic, namely the difference between the CCI scores of each condition, is different from zero	Statistics significance of changes in intercellular score distribution	No	Scores	LR score in 2 ondition, logFC, pvalue	DotPlot; NetworkPlot; DotPlot		Literature agreement; Indirect validation	proteomics	Mouse Physiological Processes	Mouse-aging atlas	No	R	Yes	tutorial; documentation; codeDocumentation; installationInstruction; testDataset	RPackage	https://github.com/CyrilLagger/scDiffCom/tree/master
scTensor	BMC Bioinformatics, 2023	2023	https://bmcbioinformatics.biomedcentral.com/articles/10.1186/s12859-023-05490-y	built-in	LRBase	none	built in database (store in remote server Annotation Hub)	scRNAseq			Network-based, Machine Learning-based, Matrix decomposition-based	No	non-negative matrix factorization (NMF) to tensor data	Intensity	intensity (many-to-many relationships)	Other	triadic relationships (No score): L patterns, R patterns, patterns of LR pairs	No						No						No	TensorFactorization	HTML report with tensor decomposition results	Heatmap; NetworkPlot; ViolinBoxPlot	CellPhoneDB, Giotto, CrossTalkeR, Squidpy, NATMI, FunRes, ICELLNET, TraSig, Halpern’s score, SingleCellSignalR, CellTalkDB	Literature agreement; Simulation data		Human Cancer; Human Embryogenesis; Mouse Brain; Mouse Physiological Processes	Human-germline female; Human-head and neck cancer; Mouse-uterus; Mouse-visual cortex; Human-fetal kidney	Yes	R	No	tutorial; documentation; codeDocumentation; installationInstruction; testDataset	RPackage	https://github.com/rikenbit/scTensor
Tensor-cell2cell	Nature Communications, 2022	2022	https://www.nature.com/articles/s41467-022-31369-2	built-in; user-specified	CellChatDB[v1]*	any	built-in and any user-specified LR DB	scRNAseq; bulk			Expression-based, Machine Learning-based, Matrix decomposition-based	Yes [minimum]	The built-in CCC score computes an aggregation functions (different options, the default one is the mean) between the L score and the R score. L/R score can be computed in different way (default: expression mean, other: fraction of cells in the respective label with non-zero counts)	Intensity, Other	depends on the choice of score	Continuous	Continuous	No						Yes	No	unlimited	Matrix decomposition-based	Performs a non-negative Tensor Component Analysis (TCA) on communication scores arranged as a 4D tensor. The dimensions of this tensor represent multiple contexts or samples, ligand-receptor interactions, sender cells, and receiver cells. The resulting factors capture context-driven patterns of cell-cell communication.	Communication patterns	Yes	TensorFactorization	Tensor factors and loading (results of tensor factorization)	BarPlot; Heatmap		Literature agreement; Robustness; Simulation data		Human Other Diseases; Human Viral Diseases	Human-covid19; Human-autism spectrum disorder	Yes	Python	No	tutorial; documentation; codeDocumentation; installationInstruction; testDataset	PythonPackageLibrary	https://github.com/earmingol/cell2cell
iTALK	Biorxvi, 2019	2019	https://www.biorxiv.org/content/10.1101/507871v1.full	built-in; user-specified	iTALK-DB	any	built-in database and user-specified	scRNAseq			Statistics-based, Expression-based	No	intersection of LR db with highly expressed genes	Intensity	Intensity of L and R	Binary	Binary	No						Yes	No	2	Statistics-based	Identifies differentially expressed ligands and receptors to identify changes in CCC.	LR pairs that are DE	No	LRsList	CCC identified as significant interactions	NetworkPlot; CircosPlot; BarPlot						No	R	Yes	tutorial; documentation; codeDocumentation; installationInstruction; testDataset	RPackage	https://github.com/Coolgenome/iTALK
PyMINEr	CellReports,2019	2019	https://doi.org/10.1016/j.celrep.2019.01.063	built-in	none	GO, STRING	autoctone and paracrine genes from defined GO; STRING gene-gene interactions	scRNAseq			Expression-based	No	Cell types gene: enriched (ANOVA); Gene-gene interactions: STRINGdb; cell-cell interactions: pathway analysis of enriched genes of a cell-cell pair	Other	biologic processes involved in autocrine or paracrine signalling between cell types	Other	Not specified	No						No						No	Network	Not clear, signaling network	NetworkPlot; Heatmap	No	Literature agreement; Direct validation		Human Physiological Processes	Human-pancreatic islet	No	Python	No	tutorial; documentation; codeDocumentation; installationInstruction; testDataset	PythonPackageLibrary; PythonPackageCmdLine	https://bitbucket.org/scottyler892/pyminer_release/src/master/
cell2cell	Plos Computational Biology, 2022	2022	https://journals.plos.org/ploscompbiol/article?id=10.1371/journal.pcbi.1010715	built-in; user-specified	cell2cell-DB	any	built-in and and user-specified LR DB	scRNAseq; bulk			Expression-based, Space-based	No	1) expression threshold of L and R over 10 TPM, 2) communication score of 1 if both L and R are expressed, otherwise 0, 3) communication probability of pair of clusters is computed through Bray-Curtis (# LR pairs ongoing/ (#L ongoing in A + #R ongoin in B)	Specificity, Intensity	intensity and specificity	Continuous	Continuous [0,1]	No						No						No	Scores	CCI score (binary) and overall potential score for couple of cluster	Heatmap; CircosPlot; DotPlot	CellChat, ICELLNET, “Smille” score, LR counts	Literature agreement; Direct Validation; Indirect validation	spatial proximity	C. elegans Physiological Processes	C. elegans-data	No	Python	Yes	tutorial; documentation; codeDocumentation; installationInstruction; testDataset	PythonPackageLibrary	https://earmingol.github.io/cell2cell/
RNA-Magnet	Nature Cell Biology, 2019	2019	https://www.nature.com/articles/s41556-019-0439-6	built-in	Ramilowski2015*	none	built-in (Fanton5 + Curated Pairs)	scRNAseq			Expression-based	No	1) Ligand/Receptors are scored based on Fuzzy logic based approach over imputed gene expression data; 2) fuzzy logic AND operation between L and R score for CCI strength; 3) Specificity score accounting the distance between cells	Specificity, Intensity	Strenght and Specificity	Continuous	Continuous [0,1]	No						No						No	Scores	Scores			Literature agreement; Direct validation; Indirect validation	spatial transcriptomics, bulk RNA-seq	Mouse Physiological Processes	Mouse-bone marrow	No	R	No	tutorial; documentation; codeDocumentation; installationInstruction; testDataset	RPackage	https://github.com/veltenlab/rnamagnet
SingleCellSignalR	Nucleic Acids Research, 2020	2020	https://doi.org/10.1093/nar/gkaa183	built-in	LRdb	none	built-in database (LRdb)	scRNAseq			Expression-based, Machine Learning-based	No	LRscore = √lr/ μ+ √lr, l/r are expression level and μ is mean of all normalized matrix	Intensity	intensity of CCC	Continuous	Continuous [0,1]	Yes	Yes	Expression-based	It identifies all pathways containing the relevant receptors. The union of these pathways is then intersected with the set of genes expressed above a specified proportion ppp (default 20%).	Subnetwork representing the downstream signaling pathway related to a specific R in a specific cell cluster	No	No						No	Scores	CCC probabilities	CircosPlot; Heatmap; NetworkPlot	product score, average score, pvalues, Zhou	Literature agreement; Direct validation; Indirect validation	proteomics	Human Cancer; Human Physiological Processes; Mouse Physiological Processes	Human-metastatic melanoma; Human-peripheral blood monoclonal; Human-head and neck squamous cell carcinoma; Mouse-epidermis	No	R	No	tutorial; documentation; codeDocumentation; installationInstruction; testDataset	RPackage	https://github.com/SCA-IRCM
CytoTalk	Science Advances, 2021	2021	https://www.science.org/doi/10.1126/sciadv.abf1356	built-in; user-specified	CytoTalk-DB	any	built-in resources and user specified	scRNAseq			Statistics-based, Expression-based	No	cross-talk score based on 1) cell specificity of LR in clusters and 2)non-self-talking score (coexpression of L and R in the same cluster)	Specificity, Intensity	specificity, intensity	Continuous	Continuous [0,1]	Yes	No	Network-based, Coexpression-based	Construct an intracellular gene coexpression network for each cell type by calculating the mutual information between all pairs of genes. Connect the intracellular networks of different cell types through known ligand-receptor (LR) interactions, prioritizing LR pairs with low correlation within the same cluster (indicating they are not used for autocrine interactions) to assign a high crosstalk s…	Subnetwork representing signaling network between the two cell types connected by a Ligand-Receptor pair	No	Yes	No	unlimited	Network-based, Statistics-based	Compute local Shannon entropy for each gene in the signaling network. Differential entropies defined as maximum absolute value of the difference in signaling entropies in pair-wise comparisons. Identify genes with ignificantly large differential entropies by constructing null distribution using randomized networks and solving PCSF	Signaling network with maximum differential entropy	No	Network	subnetwork between cell types with edges and node weigths	Heatmap; NetworkPlot	Skelly, Kumar, Zhou, CellPhoneDB, SoptSC, NicheNet	Literature agreement; Indirect validation	Spatial transcriptomics; receptor-knockout	Human Physiological Processes; Mouse Brain	Human-kidney; Human-heart; Human-lung; Mouse-visual cortex; Mouse-olfactory bulb	No	R; Matlab	Yes	tutorial; documentation; codeDocumentation; installationInstruction; testDataset	RPackage; Matlab	https://github.com/tanlabcode/CytoTalk https://github.com/huBioinfo/CytoTalk/releases/tag/v2.1
scMLnet	Briefings in Bioinformatics,2020	2020	https://academic.oup.com/bib/article/22/2/988/6042243?login=true	built-in	Jinyu2020	none	built-in: LR pairs, TF-TGs from collection of db + R-TFs from string	scRNAseq			Statistics-based, Expression-based	No	intersection of L and R that are highly expressed in the corresponding clusters	Intensity	ongoing or not (presence or absense of interaction)	Binary	Binary	Yes	Yes	Statistics-based, Correlation-based	Build a multilayer network comprising Ligand-Receptor pairs, Receptor-TF pathways, and TF-target genes, leveraging cell-type-specific highly-expressed genes to infer signaling pathways. LR pairs consist of ligands (L) or receptors (R) that are highly expressed in the respective cell type, and are scored based on their expression product. Only active TFs are considered, determined through Fisher's…	Subnetwork representing the downstream signaling pathway downstram highly-expressed LR pairs	No	No						No	Network	Activated signaling branches (L -> R -> TF -> TG)	NetworkPlot; Heatmap	NicheNet, CCCExplorer	Literature agreement; Indirect validation; Direct validation; Robustness	Bulk RNA-seq	Human Viral Diseases	Human-covid19	No	R	No	tutorial; documentation; codeDocumentation; installationInstruction; testDataset	RPackage	https://github.com/SunXQlab/scMLnet
Domino	Nature Biomedical Engineering, 2021	2021	https://www.nature.com/articles/s41551-021-00770-5	built-in	CellPhoneDB	none	LR partners from CellPhoneDB, SCENIC TF-TG models	scRNAseq			Network-based	No	R activity is inferred based on correlating TF activity, L are conected to R with CellPhoneDB database	Intensity	ongoing interactions between pairs of clusters (i.e. it is not at single LR resolution)	Continuous	Continuous	Yes	Yes	Statistics-based, Correlation-based	Compute TF activity with SCENIC package and cells with enriched genes with AUCell. R and TF are connected based on Pearson correlation	TF associated to R	No	Yes	No	2	Network-based	Construct the global signalling network for each of the separate condition. Identify network items specific to each condition by set subtraction. Transcription factors or receptors that were present in only one condition’s signalling network were considered as potentially condition-specific.	R-TF uniquely present in one condition	No	Network	signaling network (L-R-TF)	Heatmap; NetworkPlot		Literature agreement; Direct validation		Human Other Diseases; Mouse Other Diseases	Human-alzheimer disease; Mouse-volumetric muscle loss treatment	No	R	No	tutorial; documentation; codeDocumentation; installationInstruction; testDataset	RPackage	https://github.com/Elisseeff-Lab/domino ; https://github.com/FertigLab/dominoSignal
CellCall	Nucleic Acid Research, 2021	2021	https://academic.oup.com/nar/article/49/15/8520/6332819	built-in	CellCall-DB	none	built-in-interaction models collected from various databases	scRNAseq			Expression-based	Yes [geometric mean]	L/R score based on L2-norm of L and R normalized expression (+possible expression thresholding) and TF activity (GSEA)	Intensity	intensity	Continuous	Continuous	Yes	Yes	Network-based, Statistics-based, Coexpression-based	Integrate ligand-receptor-transcription factor (TF) relationships along with TF-target gene interactions. TF activity is determined using gene set enrichment analysis based on coexpression between TFs and their target genes. Compute downstream interaction scores as the weighted sum of TF activities, where weights represent the shortest paths from TFs to receptors (R). Finally, calculate pathway a…	Pathway activation downstream a LR pair; pathway activity	Yes	No						No	Scores	communication score (inter+intra)	CircosPlot; Heatmap; SankeyPlot; SankeyPlot	CellPhoneDB, CellChat, iTALK, SingleCellSignalR	Literature agreement; Direct validation		Human Cancer; Human Physiological Processes	Human-testicular cells; Human-cancer	No	R	No	tutorial; documentation; codeDocumentation; installationInstruction; testDataset	RPackage	https://github.com/ShellyCoder/cellcall
scSeqComm	Bioinformatics, 2022	2022	https://academic.oup.com/bioinformatics/article/38/7/1920/6511439	built-in; user-specified	Qiao2014;NicheNet-DB;LRdb;Choi2015;ConnectomeDB2020;CellPhoneDB;CellChatDB;Kumar2018;scDiffCom-DB;LIANA Consensus;ICELLNET;Ramilowski2015;LRT-KB;iTALK-DB;Zhang2019;Zhao2023;Cain2020;Ding2016;CytoTalk-DB;Sheikh2019;Skelly2018;Yuzwa2016	any	built-in database and user-specified	scRNAseq			Statistics-based, Expression-based	Yes [geometric mean]	scoring the R and L based on its expression with respect to random gene expression in the relative cluster; the score is the min of Lscore and Rscore	Intensity	intensity of communication	Continuous	Continuous	Yes	Yes	Network-based, Statistics-based	It assigns scores to receptor-TF associations using a Personalized PageRank algorithm within each pathway. TF activity is computed using Fisher’s Exact Test based on differentially expressed target genes. Finally, it calculates pathway activity downstream from a given receptor as the weighted sum of TF activities, where the weight corresponds to the strength of the receptor-TF association.	Pathway activation related to each Receptor	Yes	Yes	Yes	2	Network-based, Statistics-based	Perform Wilcoxon test on intercellular score applied to each patient across conditions or Permutation test by shuffling the 2 condition label in each cell type. Differential intracellular score is based on DE target genes in the 2 condition	Statistics significance of changes in intercellular score distribution; LR pairs ranking by alteration in TF activity	No	Scores	intercellular and intracellular score, cellular response (target genes)	CircosPlot; Heatmap; NetworkPlot	Zhou, Skelly, SingleCellSignalR	Literature agreement; Indirect validation	spatial transcriptomics	Human Cancer	Human-metastatic melanoma	No	R; C++	Yes	tutorial; documentation; codeDocumentation; installationInstruction; testDataset	RPackage	https://gitlab.com/sysbiobig/scseqcomm
NicheNet	Nature Methods, 2019	2019	https://www.nature.com/articles/s41592-019-0667-5	built-in	NicheNet-DB	none	build in priori model (L-TG weighted graph) based on various databases	scRNAseq; bulk		genesList	Network-based	No	Building a prioi knowledge network (Ligands - Receptors -...-Regulators-Targets) with scoring based on weighted aggregation from sources (quality, quantity) and deriving adjancency matricies and performing Personalized Pagerank	Specificity, Intensity	Ligand activity: based on target gene prediction ability; Receptor: expression in signal receiver cells; TargetGenes: regulatory potential of TG by Ligand	Continuous	Continous	Yes	Yes	Network-based, Statistics-based	It constructs a weighted aggregation of data sources and utilizes a Personalized PageRank algorithm to highlight significant ligands influencing downstream target genes. The ligand activity is quantified by correlating the ligand-target importance score with a set of target genes of interest, typically those that are differentially expressed.	Ligand activity based on how well they affect the gene expression of target genes in interacting receiver cells	Yes	No						No	Scores	Ligands target gene prediction ability, activity and regulatory potential; Receptor gene expression; signaling pathways,	Heatmap; CircosPlot	Ingenuity Pathway Analysis, CCCExplorer	Literature agreement; Indirect validation	Ligand stimulation in culture	Human Cancer; Mouse Viral Diseases	Human-head and neck squamous cell carcinoma; Mouse-lymphocytic choriomeningitis virus infection	No	R	No	tutorial; documentation; codeDocumentation; installationInstruction; testDataset	RPackage	https://github.com/saeyslab/nichenetr
COMUNET	Bioinformatics, 2020	2020	https://academic.oup.com/bioinformatics/article/36/15/4296/5836497	none	none	none		LRanalysis		genesList	Statistics-based, Expression-based	No	any method that quantify strength/statistical significance of communication	Intensity		Continuous	Continuous	No						Yes	No	2	Network-based	Build multiplex networks to represent different ligand-receptor pairs between cell types. Performs comparative analysis between two conditions by computing a dissimilarity metric for each pair of networks representing the same ligand-receptor pair in each condition.	LR pair ranking based on dissimilarity in communication signal pattern across cell types	No	LRsList	downstream analysis (rank of differential LR pairs, list of LR pairs with similar patterns)	NetworkPlot		Literature agreement		Human Cancer; Mouse Embryogenesis	Mouse-embryo; Human-acute myeloid leukemia	No	R	No	tutorial; documentation; codeDocumentation; installationInstruction; testDataset	RPackage	https://github.com/ScialdoneLab/COMUNET/tree/master/COMUNET
SoptSC	Nucleic Acids Research, 2019	2019	https://academic.oup.com/nar/article/47/11/e66/5421812	user-specified	none	any	user-specified list	scRNAseq		genesList	Statistics-based	No	product of 3 exponential terms: i) estimating the likelihoof of an interaction mediated the LR pair; ii) quantifying the expression of "activating" target gene; iii) quantifying the expression of "inhibiting" target genes. The score is then normalized by the sum of all terms.	Intensity	intensity of communication	Continuous	Continuous	Yes	Yes	Expression-based	Utilize the expression levels of target genes along with their signs to enhance the likelihood of the signal using exponential functions.	quantifies the expression of "activating" and "inhibiting" target genes	No	No						No	Scores	matrix of probabilities Pi,j where signal goes from cell i to cell j	CircosPlot		Literature agreement		Mouse Embryogenesis; Mouse Physiological Processes	Mouse-embryonic development; Mouse-epidermal; Mouse-myelopoiesis; Mouse-hematopoiesis; Mouse-bone marrow	No	R; Matlab	Yes	tutorial; documentation; codeDocumentation; installationInstruction; testDataset	RPackage; Matlab	https://github.com/WangShuxiong/SoptSC ; https://mkarikom.github.io/RSoptSC/
Giotto	BMC bioinformatics, 2021	2021	https://doi.org/10.1186/s13059-021-02286-2	built-in; user-specified	Ramilowski2015	any	FANTOM5 LR database	STall			Expression-based, Space-based	No	weighted average expression of L and R in two clusters	Intensity	cell-cell cumulative score, statistical evaluation through permutation	Continuous	Continuous	No						No						No	Scores	Intercellular score, statistical evaluation	WebApp; Heatmap; DotPlot; BarPlot; NetworkPlot		Literature agreement; Simulation data		Human Cancer; Mouse Brain; Mouse Physiological Processes	Mouse-somatosensory cortex; Mouse-cortex; Mouse-visual cortex; Mouse-spleen; Mouse-cerebellum; Human-triple negative breast cancer	No	R	Yes	tutorial; documentation; codeDocumentation; installationInstruction; testDataset	RPackage	https://giottosuite.readthedocs.io/en/master/index.html
stLearn	Nature communications, 2023	2023	https://www.nature.com/articles/s41467-023-43120-6	built-in	ConnectomeDB2020	any		STall			Statistics-based, Expression-based	Yes [considered in CellPhoneDB]	LR expression coupled with cell type diversity per spot	Intensity	Regions with highest likelihood of having interactions	Continuous	Continuous	No						No						No	Scores	Intercellular score, LR counts	Heatmap; ViolinBoxPlot; BarPlot	Squidpy, CellPhoneDB, NATMI, SingleCellSignalR, CellChat, NCEM, SpaTalk, SpaOTsc	Literature agreement; Direct validation; Robustness; Simulation data		Human Brain; Human Cancer; Mouse Brain; Mouse Embryogenesis; Mouse Other Diseases	Mouse-cortex; Mouse-hippocampus; Human-breast cancer; Mouse-injured brain; Mouse-embronic data; Human-brain	No	Python	Yes	tutorial; documentation; codeDocumentation; installationInstruction; testDataset	PythonPackageLibrary; WebApp	https://stlearn.readthedocs.io/en/latest/
Squidpy	Nature Methods, 2022	2022	https://doi.org/10.1038/s41592-021-01358-2	built-in	Omnipath	none	Omnipath	STall			Statistics-based, Expression-based	No	CellPhoneDB	Intensity	LR interactions	Continuous	Continuous	No						No						No	Scores	LR score, statistical evaluation	DotPlot		Literature agreement		Mouse Brain; Mouse Embryogenesis	Mouse-organogenesis; Mouse-brain	Yes	Python	Yes	tutorial; documentation; codeDocumentation; installationInstruction; testDataset	PythonPackageLibrary	https://squidpy.readthedocs.io/en/stable/index.html
stMLnet	bioRxiv, 2023	2023	https://www.biorxiv.org/content/10.1101/2022.06.27.497696v2	built-in	stMLnet-DB	none	built-in databases: LR pairs, signaling pathway, TF-TG db through integration of multiple data sources	STall			Statistics-based, Space-based	No	diffusion model (PDE) and law of mass action	Intensity	intensity of interaction influenced by cell distance	Continuous	Continuous	Yes	Yes	Statistics-based, Machine Learning-based, Correlation-based	It employs the scMLnet scoring scheme to construct the inferred multilayer network, followed by the application of random forest regression to infer the importance score of each ligand-receptor (LR) interaction that contributes to the expression of target genes.	Rank LR that contribute to the expression of downstream target genes	No	No						No	Scores; Network	LR score, multilayer signaling network (LR-TF-TG), LR ranking	CircosPlot; NetworkPlot; Heatmap; SankeyPlot;	NicheNet, CytoTalk, MISTy	Literature agreement; Simulation data; Indirect validation	breast cancer cell lines with different perturbation conditions (knockout, stimulation, mutation)	Human Cancer; Human Viral Diseases	Human-breast cancer; Human-Covid-19; Human-gliomas	No	R	Yes	tutorial; documentation; codeDocumentation; installationInstruction; testDataset	RPackage	https://github.com/SunXQlab/stMLnet
HoloNet	Briefings In Bioinformatics, 2023	2023	https://academic.oup.com/bib/article/24/6/bbad359/7306826	built-in; user-specified	CellChatDB[v1]	any	CellChatDB or any user-specified	STall			Machine Learning-based, Space-based	Yes [hill function]	HoloNet	Intensity	Intensity of communication influenced by cell distance and specificity of communication	Continuous	Continuous	No						No						No	Scores; Network	multi-view communication network (edge = LR score) and mediators of specific genes (LR pairs and cell type) through attention score	NetworkPlot; Heatmap	NicheNet, SpaTalk	Literature agreement; Robustness; Simulation data		Human Cancer; Mouse Brain	Human-breast cancer; Human-liver cancer; Mouse-hippocampus	No	Python	No	tutorial; documentation; codeDocumentation; installationInstruction; testDataset	PythonPackageLibrary	https://github.com/lhc17/HoloNet
spaTalk	Nature Communication, 2022	2022	https://www.nature.com/articles/s41467-022-32111-8	built-in; user-specified	LRT-KB	any	CellChatDB or any user-specified	STall			Expression-based, Space-based	No	- cell graph network construction using KNN (Giotto); 1-hop neighbor nodes; permutation test to scores the significant interactions (score = 1 - pval)	Specificity, Intensity	specificity of interaction	Continuous	Continuous	Yes	Yes	Network-based, Coexpression-based	Construct a Ligand-Receptor-Transcription Factor (L-R-TF) knowledge graph where edge weights represent the co-expression coefficients. Compute an intracellular score based on random-walk results for Receptor-TF signaling and the number of target genes co-expressed with the TF.	Signaling activity based on activated target genes downstream R	Yes	No						No	Scores; Network	LR intensity between pairs and L-R-Target signaling network in receivers + unique score (inter + intra)	Heatmap; SankeyPlot; SpatialPlot; NetworkPlot	RCTD, Seurat, SPOTlight, deconvSeq, Stereoscope, cell2localization, Giotto, SpaOTsc, NicheNet, CytoTalk, CellChat, CellPhoneDB, CellCall	Literature agreement		Human Cancer; Human Physiological Processes; Mouse Brain; Mouse Physiological Processes	Mouse-cortex; Mouse-cortex and olfactory bulb; Mouse-liver; Mouse-hypothalamic preoptic region; Human-kidney; Mouse-kidney; Mouse-liver; Human-squamous cell carcinoma	Yes	R	Yes	tutorial; documentation; codeDocumentation; installationInstruction; testDataset	RPackage	https://github.com/ZJUFanLab/SpaTalk
COMMOT	Nature Methods, 2023	2023	https://www.nature.com/articles/s41592-022-01728-4	user-specified	none	any	User Defined	STall			Machine Learning-based, Space-based	Yes	Minimal Cost for transportion ligands and receptor expression distribuition given a Euclidean Cost(distances) of the spot	Specificity, Intensity	the LR pairs with lowest transport distances, i.e., co-localized and coexpressed LR	Continuous	Continuous	No						No						No	Scores	Communication Velocity, Communication-DE signaling pairs and signaling impact	NetworkPlot; Heatmap	CellPhoneDB, Giotto, CellChat	Literature agreement; Direct Validation; Robustness		Human Cancer; Human Embryogenesis; Mouse Brain; Drosophila melanogaster Embryogenesis	Mouse-cortex; Human-breast cancer; Drosophila-embryo; Human-skin development	Yes	Python	No	tutorial; documentation; codeDocumentation; installationInstruction; testDataset	PythonPackageLibrary	https://github.com/zcang/COMMOT
CrossTalkeR	Bioinformatics, 2021	2021	https://academic.oup.com/bioinformatics/article/37/22/4263/6275746?login=true	user-specified	none	any	User Defined	LRanalysis			Network-based	Yes [Depends on the input]	Input dependent network based scores	Intensity, Other	Centralities by phenotype related network comparisons	Continuous	Continuous	No						Yes	No	2	Network-based	Construct cell type-cell type network or cell-type-gene interataction network. Compute diverse topological metrics (In and out degree, betweeness centrality, pagerank score) and rank nodes based on the subtraction of these metrics between 2 conditions.	L, R and cell types ranking based on how the network centrality changes	No	Network	Network in gene and cell level and a HTML report	NetworkPlot		Literature agreement		Mouse Other Diseases	Mouse-bone marrow fibrosis	No	R	No	tutorial; documentation; codeDocumentation; installationInstruction; testDataset	RPackage	https://github.com/CostaLab/CrossTalkeR
TraSig	Genome Biology, 2022	2022	https://genomebiology.biomedcentral.com/articles/10.1186/s13059-022-02629-7	built-in	Ramilowski2015*	none	FANTOM5	scRNAseq	PTtrajectories	genesList	Expression-based, Machine Learning-based	No	Dot product of the expression cells related to ligands and cells related to receptors	Intensity	The communication scores between ordered single cells	Continuous	Continuous	No						No						No	Network; CellLevelInformation; Scores	Single cell ordering and the cells group related interaction pattern, LR score	Heatmap; NetworkPlot	CellPhoneDB, SingleCellSignalR	Literature agreement; Direct validation		Human Physiological Processes; Mouse Embryogenesis	Human-liver organoid; Mouse-neocortical development; Mouse-hepatoblast differentiation	No	Python	Yes	tutorial; documentation; codeDocumentation; installationInstruction; testDataset	PythonPackageCmdLine	https://github.com/doraadong/TraSig
GraphComm	bioRxiv, 2023	2023	https://www.biorxiv.org/content/10.1101/2023.04.26.538432v3.full	built-in	OmniPath	none	built-in (Omnipath)	scRNAseq		SI	Network-based, Machine Learning-based	Yes	1) Construct directed graph with proteins from OmniPath (validated interactions) and a positional matrix is constructed through embedings (Node2Vec model); 2) construct a directed graph with cell type, source and target proteins by combining positional embeddings (phase1) and new contextual information from input data; 3) Graph Attention Network to compute communication probability	Intensity	intensity	Continuous	Continuous	No						No						No	Scores	CCC probability	NetworkPlot; BarPlot		Literature agreement; Indirect validation	spatial transcriptomics	Human Cancer; Human Other Diseases; Mouse Brain; Drosophila melanogaster Embryogenesis	Drosophila-embryo; Mouse-brain; Human-PC9 lung adenocarcinoma cell lines; Human-small cell lung cancer circulating tumour cell derived xenografts; Human-myocardial infarction	No	Python	No	tutorial; testDataset	PythonScript	https://github.com/bhklab/GraphComm
scriabin	Nature biotechnlogy, 2024	2024	https://www.nature.com/articles/s41587-023-01782-z	built-in	LIANA Consensus	none	Liana, Omnipath	scRNAseq; STspot			Network-based, Expression-based	No	Three workflow: 1) CCIM workflow: CC interaction matrix (M, LR pair x cells) calculated directly, active CCC edges predicted using NicheNet; 2) Summarized interaction graph workflow: large mutli sample dataset, a summarized interaction graph S is calculated instead of M (to speed up). Method: alignemnt, binning and most highly variable bins are used to calcualte a subset of M; 3) Interaction prog…	Intensity	directed cell-cell communication	Continuous	Continuous	Yes	Yes	Network-based, Statistics-based	It constructs a weighted aggregation of data sources and utilizes a Personalized PageRank algorithm to highlight significant ligands influencing downstream target genes. The ligand activity is quantified by correlating the ligand-target importance score with a set of target genes of interest, typically those that are differentially expressed.	Ligand activity based on how well they affect the gene expression of target genes in interacting receiver cells	Yes	Yes	Yes	unlimited	Statistics-based, Machine Learning-based	Build SNN graph for each sample and identify Mutual Nearest Neighbors between all samples. Cells are grouped into bins. Kruskal–Wallis test identifies bins with significant differences in CCC interactions	Statistics significance of changes of communication strength (at level of sender-receiver cell type)	No	Scores; Network		SankeyPlot; DotPlot; Heatmap; CircosPlot	NATMI, CellChat, iTALK, Connectome, SCA	Literature agreement; Robustness; Indirect validation	Spatial transcriptomics, Transfection of LR pair, CRISPRa Perturb-seq	Human Cancer; Human Embryogenesis; Human Other Diseases; Human Viral Diseases	Human-squamous cell carcinoma; Human-developing fetal gut; Human-covid19 infection; Human-skin infected with Mycobacterium leprae	Yes	R	No	tutorial; documentation; codeDocumentation; installationInstruction; testDataset	RPackage	https://github.com/BlishLab/scriabin
SVCA	Cell Reports, 2019	2019	https://www.sciencedirect.com/science/article/pii/S2211124719311325?via%3Dihub#sec4	user-specified	none	target genes/proteins	None	STsc			Statistics-based, Space-based	No	joint normal distribution with additive covariance terms (plus noise). Y denotes the vector of the expression levels of a gene of interest across all cells; K are the covariance terms that quantifiy the pairwise similarity of cells in terms of their intrinsic state, spatial proximity or cellular neighborhoods. K_int corresponds to a Bayesian linear regression that models the effect of the cell ex…	Intensity	expression levels of a gene of interest across all cells	Other	Other	No						No						No	Scores	gene-level breakdown of the proportion of variance attributable to the three components (plus residual noise)	SankeyPlot; ViolinBoxPlot		Literature agreement; Simulation data		Human Cancer; Mouse Brain	Human-breast cancer; Mouse-hippocampus	No	R; Python	No	tutorial; installationInstruction; testDataset	PythonPackageLibrary; PythonPackageCmdLine	https://github.com/damienArnol/svca
SpaOTsc	Nature Communications, 2020	2020	https://www.nature.com/articles/s41467-020-15968-5	none	none	none		scRNAseq AND STsc			Machine Learning-based, Space-based	No	resulting optimal transport plans	Intensity	likelihood of cell-cell communications	Continuous	Continuous	No						No						No	Scores				Literature agreement; Robustness		Mouse Brain; Drosophila melanogaster Embryogenesis; Zebrafish Embryogenesis	Zebrafish-embryo; Drosophila-embryo; Mouse-visual cortex; Mouse-olfactory bulb	No	Python	No	tutorial; documentation; codeDocumentation; installationInstruction; testDataset	PythonPackageLibrary	https://github.com/zcang/SpaOTsc
CSCP	Scientific Reports, 2023	2023	https://www.nature.com/articles/s41598-023-42883-8	user-specified	none	any		scRNAseq			Expression-based, Machine Learning-based	No	1) expression difference score: sum of differences if expression at cell and gene level (lower score, higher likelihood of cell functional similarity); 2) likelihood of crosstalk of 2 cells: sum of (L expression * R expression) for all LR pairs (higher score, higher crosstalk between cells); 3) coupled NMF to identify CSCP as sender cell subgroup and a receiver cell subgroup with low expression d…	Intensity	cell subgroups with similar communication score (intensity)	Continuous	Continuous	No						No						No	CellLevelInformation	cell subgroups with similar communications		CellCall, CellChat, CellPhoneDB, CytoTalk, ICELLNET, Kumar, NATMI, NicheNet, SingleCellSignalR, Skelly, iTALK, scConnect, scMLnet	Literature agreement; Indirect validation	spatial transcriptomics; cancer immunotherapy prediction	Human Cancer; Mouse Brain	Mouse-olfactory bulb and visual cortex; Human-breast cancer; Mouse-cerebral cortex	No	Python	No	installationInstruction; testDataset	PythonScript	https://github.com/GaoLabXDU/cell-sub-crosstalk-pair
CellCallEXT	Cancers, 2022	2022	https://www.mdpi.com/2072-6694/14/19/4957	built-in	NATMI;Cellinker-DB;CellTalkDB;CellChatDB;STRING;KEGG	none	built-in (DB of CellCall expanded with KEGG)	scRNAseq			Statistics-based, Expression-based	Yes [geom mean]	- score of L, R are mean expr or geom mean of subunits' expr; - LR score is the L2 Norm of the values of softmax on L and R scores; - the final score is the LR score multiplied for the instracellular score;	Specificity, Intensity	instensity, specificity and downstream activation	Continuous	Continuous	Yes	Yes	Network-based, Statistics-based, Coexpression-based	Integrate ligand-receptor-transcription factor (TF) relationships along with TF-target gene interactions. TF activity is determined using gene set enrichment analysis based on coexpression between TFs and their target genes. Compute downstream interaction scores as the weighted sum of TF activities, where weights represent the shortest paths from TFs to receptors (R). Finally, calculate pathway a…	Pathway activation downstream a LR pair; pathway activity	Yes	Yes	No	2	Statistics-based	Modify CellCall algorithm by computing TF activity alteration (FC based on disease vs control). User can choose the sign of alteration: up, down or both.	LR pairs ranking by alteration in TF activity	No	Scores	unified inter,intra,differential score	DotPlot; SankeyPlot; CircosPlot; Heatmap	NicheNet	Literature agreement		Human Cancer; Human Other Diseases	Human-DADA2 (deficiency of adenosine deaminase 2); Human-cancer	No	R	No	tutorial; documentation; codeDocumentation; installationInstruction; testDataset	RPackage	https://github.com/shouguog/cellcallEXT
CommPath	Comput Struct Biotechnol J, 2022	2022	https://www.sciencedirect.com/science/article/pii/S2001037022004755?via%3Dihub	built-in	CellPhoneDB;Ramilowski2015	none	curated LR database based on CellPhoneDB and FANTOM5	scRNAseq			Statistics-based	No	Intensity LR: log2FC(R)*log2FC(L) (using DEG calculation). Intensity CC:sum all intensity. Significantly activated signaling pathway (KEGG, Reactome, WikiPathways, GO) on each cluster	Intensity	intensity	Continuous	Continuous	Yes	Yes	Statistics-based	Pathway annotations for LR pairs and score the pathways using GSVA algorithm	Pathway activity	Yes	Yes	No	2		Not described	Detect the differentially activated pathways	No	Scores		CircosPlot; Heatmap; DotPlot; NetworkPlot		Literature agreement		Human Cancer	Human-hepatocellular carcinoma	No	R	No	tutorial; documentation; codeDocumentation; installationInstruction; testDataset	RPackage; WebServer	https://github.com/yingyonghui/CommPath
MultiNicheNet	bioRxiv, 2023	2023	https://doi.org/10.1101/2023.06.13.544751	built-in	NicheNet-DB;Omnipath;Verschueren2020	none	Build-in (NicheNet)	scRNAseq			Network-based	No		Specificity, Intensity		Continuous	Continuous	No						Yes	Yes	3	Network-based, Statistics-based	Prioritized LR pairs based on a weighted aggregation score of 1) level of differential expression of L and R, 2) ligand activity in the receiver cell type based on NicheNet, 3) log-transformed normalized pseudobulk expression averaged per condition, 4) fraction of samples per condition with sufficient expression of both ligand and receptor	LR pair ranking based on L/R strongly expressed in the condition of interest, are cell-type specific, are present in most samples of the condition of interest, and whose target genes are enriched in the receiver cell type.	No	LRsList	Prioritized [0-1] differential LR pair	DotPlot; CircosPlot; NetworkPlot		Literature agreement; Indirect validation	Spatial Transcriptomics; Ligand-treatment dataset (Microarray); Cytokine signatures (CytoSig database)	Human Cancer; Human Other Diseases; Human Viral Diseases	Human-breast cancer; Human-cutaneous squamous cell carcinoma; Human-covid19; Human-idiopathic pulmonary fibrosis	No	R	Yes	tutorial; documentation; codeDocumentation; installationInstruction; testDataset	RPackage	https://github.com/saeyslab/multinichenetr
scLR	Bioinformatics, 2022	2022	https://academic.oup.com/bioinformatics/article/38/12/3216/6575434	user-specified	none	any	user-specified	scRNAseq			Statistics-based, Expression-based	No	Model the distribution of the product of L*R expression as difference of 2 independent non-central chi-square random variable, where L and R follow a bivariate normal distribution	Intensity	intensity	Continuous	Continuous	No						Yes	Yes	2	Statistics-based	Model the distribution of the expression product of L and R and accounts for intersample variances and small sample sizes. Evaluate differential changes in the expression products between two conditions building the the null distribution under the assumption that the mean of ligand–receptor interaction strengths are the same under two conditions.	statistical significance of changes in intensity of intercellular score	No	Scores	intercellular score, statistical significance	Heatmap	[v1] Mouse-skin embryonic development; [v2] Human-intestine; Mouse-brain	Literature agreement; Simulation data		Human Other Diseases; Human Viral Diseases	Human-covid19; Human-lung pulmonary fibrosis; Human-anterior vaginal prolapse	No	R	Yes	tutorial; documentation; codeDocumentation; testDataset	RPackage	https://github.com/cyhsuTN/scLR
scTenifoldXct	Cell Systems. 2023	2023	https://www.sciencedirect.com/science/article/pii/S2405471223000303?via%3Dihub	none; user-specified	none	any	Can be used without LR database	scRNAseq			Statistics-based, Expression-based	No	Principal component regression of each cell type normalized gene expression matrix to approximate gene-gene expression relationships. Cross-talk between cell types: cross-talk score between genes in cell types A and B, based on co-expression and variance (high socre: high expression in both genes and high variance). Similarity matrix: concatenated PC and crpss-talk matrix. Manifold Alignment to s…	Intensity	Probability of interaction	Continuous	Continuous	No						Yes	No	2	Statistics-based, Machine Learning-based	Construct the joint similarity matrix obtained by coupling the similarity matrix of each sample. Compute differences as Euclidean Distance per gene pair. Find significant changes through a chi-square test and FDR adjustment.	Statistics significance of changes in distance across gene pair	No	Scores		NetworkPlot	CellChat, Connectome, iTALK, NATMI, SingleCellSignalR	Literature agreement; Indirect validation	WT and IL1RL1 (IL33R)-knockout (KO) mice	Human Cancer; Human Other Diseases	Human-skin atopic dermatitis; Human-hepatocellular carcinoma	No	Python	Yes	tutorial; documentation; codeDocumentation; installationInstruction; testDataset; container	PythonPackageLibrary; WebServer	https://github.com/cailab-tamu/scTenifoldXct
TimeTalk	Communication Biology, 2023	2023	https://www.nature.com/articles/s42003-023-05283-2	user-specified	none	any	CellTalkDB	scRNAseq			Statistics-based	No	1) product of average expression of L in celltype i and average expression of R in celltype j 2) for single-cell autocrine communication, square root of expression of L * expression of R	Intensity	intensity	Continuous	Continuous	Yes	No	Statistics-based, Correlation-based	First, the cells are ordered according to their trajectories. Next, co-varying ligand-receptor (LR) pairs are identified using correlation analysis, and a temporal transcriptional regulatory network is reconstructed. Finally, Granger's causality is computed to assess the relationship between the interaction scores of LR pairs and the gene expression of their downstream transcription factors (TFs).	Causality between LR and TFs over time	Yes	No						Yes	Scores	intercellular score, temporal TFs			Literature agreement		Mouse Embryogenesis	Mouse-embryo development	No	R	Yes	tutorial; documentation; codeDocumentation; installationInstruction; testDataset	RPackage	https://github.com/ChengLiLab/TimeTalk
DiSiR	NAR Genomics and Bioinformatics, 2023	2023	https://academic.oup.com/nargab/article/5/1/lqad030/7084607	user-specified	none	any	user-specified	scRNAseq			Statistics-based	Yes	1) filter L and R based on user-threshold 2) compute mean expression for each subunit of L and R; 3) define product of mean expression for all possible combinations of pairs of subunit between L and R; 4) permutation test shuffling cluster label to test each pair of L-R subunit; 5) if all subunit pairs of a LR are significant, then the score is the mean of the product expression across al pairs o…	Specificity, Intensity	intensity and specificity	Continuous	Continuous	No						No						No	Scores	Intercellular score, pvalue	NetworkPlot; Heatmap; CircosPlot	CellPhoneDB, ICELLNET	Literature agreement; Simulation data		Human Other Diseases; Human Viral Diseases	Human-covid19; Human-rheumatoid arthrits	No	R; Python	No	tutorial; documentation; codeDocumentation; installationInstruction; testDataset	PythonPackageCmdLine	https://github.com/miladrafiee/disir_package/
InterCellDB	Advanced Science, 2022	2022	https://onlinelibrary.wiley.com/doi/10.1002/advs.202200045	built-in	STRING	none	built-in (from STRING DB)	scRNAseq	DEGslist		Statistics-based	No	0) subset the LRs to be included in the analysis through various criteria (expression level, cellular localization, experimentally validated interactions, functional features, etc.) 1) calculate power score as product of normalized counts 2) calculate credibility score with cell label permutation test 3) calculate aggregated power score for each pair of cell types as sum of all the power scores	Specificity, Intensity	intensity and specificity	Continuous	Continuous	No						No						No	Scores	intercellular score, credibility	DotPlot; BarPlot; SpatialPlot	CellChat, iTALK, CellPhoneDB, SingleCellSignalR, NicheNet	Literature agreement;		Human Cancer; Mouse Brain; Mouse Cancer	Mouse-melanoma; Human-intrahepatic cholangiocarcinoma; Mouse-aging brain	Yes	R	Yes	tutorial; documentation; codeDocumentation; installationInstruction; testDataset	RPackage	https://github.com/ZJUDBlab/InterCellDB
CellComm	Nature Cell Biology, 2022	2022	https://www.nature.com/articles/s41556-022-00884-1	user-specified	none	any	user-specified	scRNAseq; STall			Statistics-based, Space-based	No	1) filter LR based on user threshold for mean expresion and % of cell expressing it, 2) filter out LR observed by chance (Null distribution shuffling cluster label) 2) final score is the mean of L and R expression. If spatial transcriptomics, intercellular score is the product of co-expression of L and R with spatial colocalization (between 0 and 1). If ST is available, it takes into account LR c…	Specificity, Intensity	intensity and specificity	Continuous	Continuous	Yes	Yes	Network-based, Statistics-based, Correlation-based	Create a weighted protein interaction network using gene-to-gene correlations. Identify a path from receptors (R) to transcription factors (TFs) by optimizing a flow network to maximize gene-gene similarity. Compute TF activities through gene set enrichment analysis using cell type-specific signatures.	Signaling path from R to TF, prioritized by TF activity	Yes	No						No	Scores	Intercellular score, R - TF activity score	DotPlot; NetworkPlot; BarPlot; Heatmap	NicheNet, SoptSC, CytoTalk, CellPhoneDB	Direct validation		Mouse Embryogenesis	Mouse-haematopoietic stem and progenitor cell development	No	R	Yes	tutorial; documentation; codeDocumentation; installationInstruction; testDataset	RPackage	https://github.com/edroaldo/fusca
exFINDER	NAR, 2023	2023	https://academic.oup.com/nar/article/51/10/e58/7110758	built-in	exFINDER-DB	none	built-in	scRNAseq			Statistics-based, Expression-based	No		Intensity		Continuous	Continuous	Yes	Yes	Network-based, Expression-based	Target genes are selected based on prior knowledge (e.g., other experimental data), predictions (e.g., differentially expressed genes), or user-defined interests. The ligand-target gene regulatory network (GRN) is then inferred from their gene expressions, where lowly expressed ligands act as external signals and highly expressed transcription factors (TFs) and receptors are involved. Signaling s…	Signaling strength between external signal and given target gene. Signaling activity of the inferred network.	Yes	No						No	Scores	external L - target gene score, signaling activity	NetworkPlot; CircosPlot; BarPlot; NetworkPlot	CellChat, ICELLNET	Literature agreement		Human Physiological Processes; Mouse Brain; Zebrafish Embryogenesis	Zebrafish-neural crest development; Mouse-sensory neurogenesis; Human-epithelial-mesenchymal transition	No	R	No	tutorial; documentation; codeDocumentation; installationInstruction; testDataset	RPackage	https://github.com/ChanghanGitHub/exFINDER
DeepCOLOR	Cell Systems, 2023	2023	https://www.sciencedirect.com/science/article/abs/pii/S2405471224000280	user-specified	none	any	NicheNet	scRNAseq; STall			Statistics-based, Expression-based, Space-based	No	1) calculate colocalization scores of cells 2) calculate scaled expression using scanpy 3) calculate "receivers score" for each ligand and each cell (A), as the sum of the product of ligand–target regulatory potential value of Nichenet and the the indicator function that gene g expression is higher than p percentile in the scaled expression 4) calculate a score for each ligand and each pair of ce…	Specificity, Intensity	number of cells (in cell cluster k) that satisfy cell colocalization and ligand activity score thresholds	Other	non-negative integer	No						No						No	Scores	colocalization score; intercellular score	SpatialPlot		Literature agreement; Direct validation; Robustness; Simulation data		Human Cancer; Human Viral Diseases; Mouse Brain	Mouse-brain; Human-skin squamous cell carcinoma dataset; Human-Covid19	No	Python	No	tutorial; installationInstruction; testDataset	PythonPackageLibrary	https://github.com/kojikoji/deepcolor
Renoir	bioRxiv, 2023	2023	https://www.biorxiv.org/content/10.1101/2023.04.14.536833v1	user-specified	none	any	user-specified set of ligands from connectomeDB processed with NicheNet	STall			Statistics-based, Space-based	No	1) calculate inferred (u) and expected (e) gene expression for cell type and spot: u is the matrix multiplication of i) the abundance of cell types in spots ii) gene specific scaling parameters (cell2location) iii) cell-type signatures from scRNAseq; e is obtained as a cross product between the sum of u of that gene in all cells of that cell type, and the ratio between the sum of u of all the oth…	Specificity, Intensity	ligand-target activity and specificty score in each spatial spot	Continuous	Continuous	Yes	Yes	Statistics-based	Computes a neighborhood activity score for each curated ligand-target pair for each spot in the spatial transcriptomic data. The activity score for a ligand-target pair in a given pair of spots is calculated based on cell type-specific mRNA levels, cell type proportions, and mutual information between the two genes across cell types within the two spots.	Ligands leading to the activation of which target genes in a given spatial context.	Yes	No						No	Scores	Neighborhood activity score: intercellular score for each spot	Heatmap; SankeyPlot		Literature agreement		Human Cancer; Human Embryogenesis; Mouse Brain	Mouse-brain; Human-developing fetal liver; Human-triple negative breast cancer	No	Python	Yes	tutorial; documentation; codeDocumentation; installationInstruction; testDataset	PythonPackageLibrary	https://github.com/Zafar-Lab/Renoir
SpaCeNet	Genome Research, 2024	2024	https://doi.org/10.1101/gr.279125.124	none	none	none		STsc			Correlation-based, Space-based	No	SpaCeNet models molecular profiles as multivariate normal distributions and uses probabilistic graphical models to disentangle intra- and intercellular dependencies. It estimates conditional independence relations via precision matrices and introduces spatial interaction potentials dependent on intercellular distance, allowing both short- and long-range interactions to be inferred without prior a…	Specificity, Intensity	The score quantifies how strongly the expression of a gene in one cell is conditionally dependent on the expression of genes in neighboring cells, explicitly considering spatial distance and directionality of interactions.	Continuous	Continuous	Yes	No	Correlation-based	Intracellular associations are inferred using Gaussian Graphical Models, which resolve direct gene–gene dependencies by modeling conditional independence structures. This enables the reconstruction of gene networks within each cell based solely on the expression profiles.	Gene–gene dependencies (intra/inter)	Yes	No						No	Scores; Network	Outputs include a spatial interaction network (across cells) and a precision matrix (within cells). The spatial network captures intercellular dependencies, while the precision matrix encodes the conditional relationships between genes within individual cells, helping to separate direct from indirect associations.		MISTy	Literature agreement; Simulation data	Simulated tissues; spatial omics	Mouse Brain; Mouse Embryogenesis; Drosophila melanogaster Embryogenesis	Mouse-organogenesis; Mouse-visual cortex; virtual Drosophila embryo	Yes	Python	Yes	tutorial; documentation; codeDocumentation; installationInstruction; testDataset; container	PythonPackageLibrary; PythonPackageCmdLine	https://github.com/sschrod/SpaCeNet
spaCI	Briefings in Bioinformatics, 2023	2023	https://academic.oup.com/bib/article/24/1/bbac563/6955269	none; user-specified	none	any		STsc			Network-based, Machine Learning-based, Space-based	No	Correction or L/R dropout through intracellular gene-gene interactions and spatial data. Gene then projected into latent space (gene-based linear encoder, cell-based attentive graph encoder), togheter with gene expression patterns and spatial organization. Triplet loss used to assess interactive and not interactive pairs	Specificity, Intensity	LR interactions, with the prediction of their interaction	Continuous	Continuous	No						No						No	Scores	Interaction score, probability		iTALK, CellPhoneDB, CellChat, Connectome	Literature agreement; Simulation data		Human Cancer; Mouse Brain	Human-lung cancer; Human-colon cancer; Mouse-cortex data	No	Python	No	tutorial; documentation; installationInstruction; testDataset	PythonPackageLibrary; PythonPackageCmdLine	https://github.com/QSong-github/spaCI
SpatialDM	Nature Communications, 2023	2023	https://www.nature.com/articles/s41467-023-39608-w	built-in; user-specified	CellChatDB	any	CellChatDB v.1.1.3	STall			Statistics-based, Space-based	Yes	Local and Global Moran's statistics (correlation in a spatial fashion)	Specificity, Intensity	spatial co-expression	Continuous	Continuous	No						Yes	Yes	2	Statistics-based, Machine Learning-based	Regression based on the Moran's I z-score and chi-Squared test for the differential p-values	Statistics significance of changes in distance	No	Scores	LR spatial co-expression score	Heatmap; DotPlot; DotPlot	CellChat, SpaTalk, SpatialCorr, Giotto	Literature agreement; Simulation data		Human Brain; Human Embryogenesis; Mouse Brain	Human-cutaneous melanoma; Human-fetal gut atlas; Mouse-brain cortex	Yes	Python	No	tutorial; documentation; codeDocumentation; installationInstruction; testDataset	PythonPackageLibrary	https://github.com/StatBiomed/SpatialDM
CellAgentChat	bioRxiv, 2024	2024	https://www.biorxiv.org/content/10.1101/2023.08.23.554489v2	built-in; user-specified	CellTalkDB	any	CellTalkDB for LR interaction or any user-specific, scSeqComm database, which combines information from KEGG and REACTOME pathways to establish connections between receptors, downstream transcription factors (TFs), and downstream gene expression predictions, TRRUST v2, HTRIdb, and RegNetwork to establish associations between known TFs and their downstream gene targets	scRNAseq		ST	Machine Learning-based	No	compute: - Ligand Diffusion Rate (𝛾𝑖,𝑗𝑙): estimates the rate of the diffusion of a ligand 𝑙 in the microenvironment from sender cell 𝑖 to receiver cell 𝑗, which is proportional to the number of ligands a sender cell secretes into the environment (estimate from the number of RNA molecules proportional to its gene expression) and is inversely proportional to the eucledian distance (of the receiver …	Specificity, Intensity	intensity and specificity	Continuous	Continuous	Yes	Yes	Statistics-based, Machine Learning-based	It train a neural newtwork regressor that predicts the expression of all genes in a cell based on the expression of receptor in the same cell and the average expression of all ligands in all cells. It uses the the LR pairs and R-TF association to build two hidden layer. A stochastic gradient descent optimizer on mean squared error loss is used. 2) They perform a perturbation-based feature calcula…	Receptor activity based on how they affect the gene expression of target genes in interacting receiver cells	Yes	No						Yes	Scores	interaction score	WebApp	CellPhoneDB (v5), CellChat (v2), NICHES, COMMOT, Scriabin	Literature agreement; Simulation data		Human Cancer; Mouse Brain	Mouse-neurogenesis; Human-squamous Cell Carcinomas; Human-breast cancer dataset; Human-pancreatic ductal adenocarcinoma; Mouse-somatosensoty cortex	No	R; Python	No	tutorial; documentation; installationInstruction; testDataset	PythonPackageLibrary	https://github.com/mcgilldinglab/CellAgentChat
DeepCCI	Bioinformatics, 2023	2023	https://academic.oup.com/bioinformatics/article/39/10/btad596/7281356	built-in	LRIDB	none	LRIDB: Baccin2020, Cain2020, CellChatDB, CellCallDB, CellPhoneDB, LRdb, connectomeDB2020, CellTalkDB, and iTALK; manually curated, mouse + human	scRNAseq			Machine Learning-based	Yes [mean]	DEG via Wilcoxon rank sum test. The significant are mapped to STRING. Two ML models: (i) a GCN-based unsupervised model for cell clustering (via autoencoder), built using KNN on top 2000 variable genes(ii) a GCN-based supervised model for CCI identification. LR score: expression product of average expression L and R in the cells of each cluster. Statisticsly evaluated. LR pairs filtered by using …	Specificity, Intensity	intensity, probability	Continuous	Continuous	No						No						No	Scores	Not clear	Heatmap; NetworkPlot; DotPlot; CircosPlot	SingleCellSignalR, iTALK, CellPhoneDB, CellChat, CellCall, CytoTalk, NATMI	Literature agreement; Indirect validation	spatial transcriptomics	Human Other Diseases; Human Physiological Processes; Mouse Brain; Mouse Embryogenesis	Human-pancreatic islets; Human-atopic dermatitis; Mouse-embryonic skin; Human-testicular cells; Mouse-organogenesis; Mouse-brain; Human-peripheral blood mononuclear cells	Yes	R; Python	Yes	tutorial; installationInstruction; testDataset	PythonPackageCmdLine	https://github.com/JiangBioLab/DeepCCI
LIANA+	Nature Cell Biology, 2024	2024	https://www.nature.com/articles/s41556-024-01469-w	built-in; user-specified	Baccin2020;CellCall-DB;CellChatDB;Cellinker-DB;CellPhoneDB;CellTalkDB;ConnectomeDB2020;Ramilowski2015*;GtoPdb;HPMR;ICELLNET;iTALK-DB;Kiroauc2010;LRdb;Ramilowski2015;LIANA Consensus	Omnipath	built-in and user-specified databases	scRNAseq; STall			Network-based, Statistics-based, Expression-based, Machine Learning-based, Correlation-based	Yes	Implement 8 proposed scoring scheme: CellPhoneDB, CellChat, Connectome, NATMI , SingleCellSignalR, along with logFC and a geometric mean, as well as their consensus	Specificity, Intensity		Other	Other	Yes	Yes	Network-based, Statistics-based	First, build a directed graph, along with information about sign/direction of regulation (activation and inhibition). Then, it identify causal path from R to TF using CORNETO (integer linear programming (ILP) formulation). Additionally, TF activity or pathway enrichment is performed with Decoupler	Signaling path that connect R to TF	No	Yes	Yes	unlimited	Statistics-based, Matrix decomposition-based	In Hypothesis driven approach, compute pseudobulk profiles and use DESq2 for differential expression analysis for each cell type independently; In Hypothesis-free approach, compute matrix factorization with Tensor2cellcell or MOFA+ when scRNA-seq, while for ST data, compute global or local interactions and give it in input to MOFA+ or NMF algorithm	LR pairs with differential expressed L and R; Communication patterns (factors)	No	Scores; TensorFactorization; GenesList	intercellular score, factors and loadings, list of genes associated to intracellular signaling paths	DotPlot		Literature agreement; Indirect validation	CITE-seq; spatial transcriptomics	Human Other Diseases; Human Physiological Processes; Human Viral Diseases; Mouse Brain; Mouse Other Diseases	Mouse-brain data; Human-myocardial infarction; Mouse-acute injury kidney; Human-covid19; Human-tonsil; Human-lupus	No	Python	Yes	tutorial; documentation; codeDocumentation; installationInstruction; testDataset	PythonPackageLibrary	https://github.com/saezlab/liana-py
REMI	Science Advances, 2022	2022	https://www.science.org/doi/10.1126/sciadv.abi4757	built-in; user-specified	Ramilowski2015*	any	FANTOM5, KEGG, BioGRID database, user-specified databases	scRNAseq; bulk			Network-based, Machine Learning-based	No	Creates bi-partite networks considering ligands and receptors as nodes. Ligands are connected with their cognate receptors, and the edge weight is their correlation across all cell types. Then, it runs a community detection approach to identify conditionally dependent LR pairs. Conditionally independent LR pairs are removed through a GLasso algorithm. Finally, it creates interactomes between cell…	Specificity, Intensity	intensity and specificity	Continuous	Continuous	No						No						No	Scores	global interactome that captures the conditional dependencies of ligand-receptor pairs across various cell types	CircosPlot; Heatmap; ViolinBoxPlot; BarPlot	NicheNet, NATMI, CellPhoneDB, CCCExplorer	Direct validation; Robustness; Simulation data		Human Cancer	Human-non small cell lung carcinoma; Human-lung adenocarcinoma	No	R	No	tutorial; documentation; codeDocumentation; installationInstruction; testDataset	RPackage	https://github.com/plevritis-lab/REMI
MDIC3	Patterns, 2024	2024	https://doi.org/10.1016/j.patter.2023.100911	none	none	none		scRNAseq		GRNs; LR DB	Expression-based, Network-based, Matrix decomposition-based	No	Gene Regulatory Networks informed matrix decomposition (singular value decomposition)	Intensity	intensity of CCC	Continuous	Continuous	No						No						No	Scores	CCI scores on cell pair level, optional version for LR pair scores	Heatmap	CellPhoneDB, CellChat, iTALK	Literature agreement		Human Other Diseases; Mouse Brain; Mouse Embryogenesis; Zebrafish Embryogenesis	Human-lupus nephritis; Human-islets; Mouse-skin embryonic development; Human-disease skin; Mouse-brain; Zebrafish-embryos	Yes	R; Python	Yes	tutorial; installationInstruction; testDataset	PythonPackageCmdLine	https://github.com/LYxiaotai/MDIC3

## Sheet: Taxonomy
					Prior knowledge				Input			Intercellular scoring scheme								Intracellular scoring scheme						Differential						Other features	Output			Assessment						Implementation
Column names	Tool	Journal, year	Year	Reference	LR DB - Source	LR DB - Built-in DB	LR DB - User-specified DB	LR DB - Resource	INPUT - Type of data	INPUT - Additional mandatory input	INPUT - Additional optional input	INTER - Strategy description	INTER - Scoring scheme	INTER - Multisubunit	INTER - Scoring scheme (details)	INTER - Score meaning	INTER - Score meaning (details)	INTER - Score value / range	INTER - Score value / range (details)	INTRA - Intracellular	INTRA - Prior knowledge	INTRA - Scoring scheme	INTRA - Scoring scheme (details)	INTRA - Score/output meaning	INTRA - Output score	DIFF - Differential analysis	DIFF - Capture intra-variability	DIFF - Number of conditions	DIFF - Scoring scheme	DIFF - Scoring scheme (details)	DIFF - Score/output meaning	OTHER - Time-series	OTHER - Output	OTHER - Output (details)	OTHER - Visualization	ASSESSMENT - Comparison with other tools	ASSESSMENT - Validation	ASSESSMENT - Validation Data	ASSESSMENT - Case Study	ASSESSMENT - Case Study (details)	ASSESSMENT - Computational performance	SOFTWARE - Programming language	SOFTWARE - Parallelism	SOFTWARE - Quality features	SOFTWARE - Release format	SOFTWARE - Code/Software URL
Taxonomy	Tool name	Journal name, year (YYYY)	year (YYY)	<URL to reference paper>	built-in; user-specified; none	<DB name>; none	<DB name>; any; none	free text	microarray; bulk; scRNAseq; STall; STspot; STsc; scRNAseq AND STspot; scRNAseq AND STsc; LRanalysis	DEGslist; PTtrajectories; none	DEGslist; genelist; GRNs; SI; ST; LR DB; none	free text	Network-based; Statistics-based; Expression-based; Machine Learning-based; Correlation-based; Space-based; Matrix decomposition-based	Yes/No [method]	free text	Specificity; Intensity; Other	free text	Binary, Continuos, Other	free text	Yes, No	Yes, No	Network-based; Statistics-based; Expression-based; Machine Learning-based; Correlation-based; Coexpression-based	free text	free text	Yes, No	Yes; No	Yes; No	2, 3, unlimited	Network-based; Statistics-based; Expression-based; Machine Learning-based; Matrix decomposition-based	free text	free text	Yes/No	Scores; TensorFactorization; Network; GenesList; CellLevelInformation; LRsList	free text	CircosPlot; DotPlot; Heatmap; SankeyPlot; NetworkPlot; SpatialPlot; ViolinBoxPlot; BoxPlot; BarPlot; WebApp	Tools	Literature agreement; Direct validation; Robustness; Simulation data; Indirect validation	free text	Human Cancer; Human Viral Diseases; Human Other Diseases; Human Embryogenesis; Human Physiological Processes; Mouse Brain; Mouse Embryogenesis; Mouse Physiological Processes; C. elegans Physiological Processes; Drosophila melanogaster Embryogenesis; Zebrafish Embryogenesis	free text	Yes; No	R; Python; C++; Matlab; HTML; PHP; Java	Yes; No	tutorial; documentation; codeDocumentation; installationInstruction; testDataset; container	RPackage; RScript; PythonPackageLibrary; PythonPackageCmdLine; PythonScript; MatlabCode; webServer; webApp; webAPI	<URL to code/software>
Taxonomy description	Name of the CCC tool	Reference to the CCC tool article	Year of publication of the first release of the CCC tool	Link to the reference to the CCC tool article	Specify if the CCC resources are already available in the tool ("built-in"), or if the user has/can custom it ("user-specified"), or if the user can combine the previous options ("built-in + user-specified"), or if the package do not use any CCC resources ("none").	Name of the CCC resource(s) that is available as built-in database in the CCC tool. If the CCC tool has no built-in database, a value "none" is reported.	Name of the CCC resource that the user can specify as input database (in case the tool supports only some databases), or "any" if the CCC tool accepts as input any ligand-receptor database. If the CCC tool does not support user-specified input database, a value "none" is reported.	Details about the CCC resources available for the tool	Type of input data accepted by the CCC tool as input. scRNAseq = single cell transcriptomics; STall = spatial transcriptomics (all technologies); STspot = spatial transcriptomics (spot based technology); STsc = spatial transcriptomics (single cell resolution technology); LRanalysis = output of a CCC tool; microarray = microarray data; bulk = bulk RNA-seq data; In case more than one type of data i…	Other input data that should be provided as mandatory input to the CCC tool. DEGslist = list of differentially expressed genes for each cell cluster; PTtrajectories = Pseudotime trajectories; none = no additional mandatory input	Other input data that could be provided as optional input to the CCC tool. DEGsList = list of differentially expressed genes for each cell cluster; genesList = list of genes for custom analyses; GRNs = Gene Regulatory Networks (as gene adjacency matrices); ST = spatial transcriptomics; SI = spatial information (e.g. list of cell types in the same spatial niche); LR DB = ligand-receptor database; …	Description of the methodology used by the intercellular scoring scheme	Methodology used by the intercellular scoring scheme. Expression-based: Threshold of the gene expression values or arithmetic operations on gene expression values are used to determine intercellular signaling. Correlation-based: Correlation of gene expression values, or score derived from them, is used to infer intercellular signaling. Statistics-based: Statistical Tests (e.g. Differential expres…	Whether the intercellular scoring scheme handle ligand/receptor multisubunit (Yes) or discard this information if available (No). The details about how the subunits are handled are available inside the square brackets[]	Description of the adopted intercellular scoring scheme.	Describe what the intercellular scoring scheme is modelling and measuring. Specificity: The intercellular scoring scheme prioritizes intercellular signaling based on their specificity (e.g. signaling that is exclusive to a given source-target cell clusters, or to few of them), typically ignoring the intensity of the signaling. Intensity: The intercellular scoring scheme prioritizes intercellular …	Details on the score meaning	Whether the intercellular score is binary values [Binary], or a continuous value [Continuous], or other [Other] (e.g. multiple scores of different types).	Details on score value / range	Whether the CCC tool includes an intracellular signaling analysis.	Whether the CCC tool uses prior knowledge from public databases (e.g. signaling pathway database) during intracellular analysis [Yes], or it is only (input) data driven [No].	Methodology used by the intracellular analysis. Expression-based: Threshold of the gene expression values or arithmetic operations on gene expression values are used to determine intracellular signaling. Correlation-based: Correlation of gene expression values, or score derived from them, is used to infer intracellular signaling. Statistics-based: Statistical Tests (e.g. Differential expression, …	Details on the methodology used by the intracellular analysis	Description what the intracellular analysis is measuring and reporting as output.	Whether the CCC tool provides as output a numerical score related to the inferred intracellular signaling.	Whether the CCC tool supports differential CCC analysis.	Whether the tool consider intra-variability of each condition (i.e. sample/patient level) if present [Yes], or it pools all cells within an experimental condition [No].	Number of experimental conditions that the CCC tools in able to consider in the differential CCC analysis.	Methodology used by the differential CCC analysis. Expression-based: Threshold of the gene expression values or arithmetic operations on gene expression values are used to determine the differential CCC. Statistics-based: Statistical Tests (e.g. Differential expression, t-test, Fisher test, GSEA) are used to infer the differential CCC. Machine Learning-based: Classification or Regression models a…	Description of the adopted differential CCC analysis.	Description of what the differential CCC analysis is measuring and reporting as output.	Whether the CCC tool supports CCC analysis with pseudotime or time-seried data	Type of output provided by the CCC tool. Scores = Any kind of numerical output (score, pvalue, etc) calculated for each LR pair and cell-type pairs or for each cell-type pairs. TensorFactorization = Results of matrix-factorization based methods, it can be the tensor loadings. Network = A graph of the inferred communication network, it can be cell-level, gene-level, multi-layer, etc. GenesList = A…	Details on reported output.	Built-in visualizations provided by the CCC tool. CircosPlot = circos plot, circle plot, chord diagram, edge bundling plot; DotPlot = dot plot, balloon plot, bubble plot, scatter plot; Heatmap; SankeyPlot = sankey plot, river plot, waterfall plot; NetworkPlot = network plot, signalling pathways plot; ViolinPlot; SpatialPlot; WebApp; BoxPlot; BarPlot;	List of CCC tools compared with the current CCC tools for its assessment/validation.	Type of validation adopted to assess/validate the CCC tool. Direct validation: experimental validation of predicted intercellular and/or intracellular signaling, typically involving few of the CCC tools predictions (e.g. immunostaining, RNAscope, qPCR). Indirect validation: use of complementary data (e.g. spatial transcriptomics, proteomics...) or use of dataset in controlled environment (e.g. kn…	Type of data used in case of indirect validation (e.g. proteomics, spatial transcriptomics).	Case study used to assess/validate the CCC tool. Human Cancer: Case study involving Human cancer. Human Viral Diseases: Case study involving Human viral infection. Human Other Diseases: Case study involving Human disease (not cancer). Human Embryogenesis: Case study involving Human embryogenesis. Human Physiological Processes: Case study involving Human physiological processes (not embryogenesis)…	Details on the case study.	Whether the computational performance of the CCC tool was assessed.	Programming language used to implement the CCC tool.	Whether the CCC tool supports parallel execution.	Indicators of software quality. tutorial = availability of any kind of tutorial, vignette, hands on, examples, ... that shows how to use the software in a practical way. documentation = availability of documentation of CCC tool's functions, input parameters, and functionalities. codeDocumentation = availability of documentation (i.e. comments) in the source code. installationInstruction = availab…	Format in which the CCC tools is released. RPackage = software released as R package. PythonPackageLibrary = software released as Python package library. PythonPackageCmdLine = software released as Python package command line only. RScript = software released as a set of R scripts. PythonScript = software released as a set of Python scripts. Matlab = software released as a set Matlab scripts. web…	URL to retrieve the software (as source code or executable). [check on July 13, 2024]
